# Supplementary material for: Assessing the causal relationship between 731 immunophenotypes and the risk of lung cancer: a bidirectional mendelian randomization study
Source: BMC Cancer. 2024 Feb 26;24:270. doi: 10.1186/s12885-024-12014-1 (PMC10898084; doi:10.1186/s12885-024-12014-1)
Supplement: Supplementary file 1 — Supplementary Material 1 [file 12885_2024_12014_MOESM1_ESM.xlsx]

## Sheet: Table S1
Table S1. Instrusmental variables for four identified immune cells
Exp	Out	SNP	CHR	POS	A1	A2	Immune cells				Lung carcinoma
							BETA	SE	P	Fstat	BETA	SE	P
IVW p < 0.05 / 731
GCST90001584	LC	rs10765883	11	11658286	T	C	0.1113	0.0249	8.0809e-06	19.9688	-0.014271	0.012048	0.236211
GCST90001584	LC	rs111504845	1	161565479	A	G	0.1536	0.02706	1.47999e-08	32.2023	0.006964	0.015394	0.650998
GCST90001584	LC	rs111516661	1	161269415	T	C	0.2182	0.04074	9.08009e-08	28.67	0.002812	0.027181	0.917592
GCST90001584	LC	rs114676248	1	161884403	C	T	-0.3473	0.05309	6.89922e-11	42.7705	-0.004425	0.061786	0.942911
GCST90001584	LC	rs114817585	1	161582479	G	A	0.1858	0.03696	5.19194e-07	25.2574	-0.000425	0.028258	0.988009
GCST90001584	LC	rs115383270	1	161531340	A	G	-0.4468	0.03195	2.52116e-43	195.454	0.038276	0.026861	0.154165
GCST90001584	LC	rs115440084	2	150006610	T	C	0.3784	0.08326	5.68604e-06	20.6438	-0.028344	0.065047	0.66302
GCST90001584	LC	rs1202098	6	73301721	A	G	-0.5784	0.1263	4.81105e-06	20.9609	0.018121	0.032819	0.580858
GCST90001584	LC	rs12135728	1	161374413	T	G	0.1479	0.02582	1.11401e-08	32.7932	-0.000429	0.015365	0.977704
GCST90001584	LC	rs12637779	3	109439443	G	A	-0.1476	0.03328	9.41998e-06	19.6592	-0.0052	0.016282	0.749466
GCST90001584	LC	rs143356597	11	588659	A	G	0.2965	0.06165	1.575e-06	23.1177	0.010606	0.038678	0.783924
GCST90001584	LC	rs144707945	11	115147742	C	G	-1.147	0.2422	2.25299e-06	22.415	0.129592	0.065489	0.047835
GCST90001584	LC	rs155144	2	182315630	A	G	0.1176	0.02427	1.30701e-06	23.4658	-0.007079	0.012611	0.574546
GCST90001584	LC	rs185857822	5	1285334	T	C	-0.9516	0.2151	9.9481e-06	19.5609	0.19516	0.060313	0.00121318
GCST90001584	LC	rs2153212	1	159978154	T	C	-0.1102	0.02485	9.45105e-06	19.6549	0.004587	0.011664	0.694103
GCST90001584	LC	rs2499843	1	161938116	T	C	0.1139	0.02522	6.528e-06	20.3853	-0.025109	0.012575	0.0458598
GCST90001584	LC	rs316369	16	9728962	C	T	0.1099	0.02441	6.95793e-06	20.2591	-0.011794	0.011689	0.313021
GCST90001584	LC	rs3826007	15	80263217	T	C	-0.1739	0.02973	5.41003e-09	34.1956	-0.000114	0.01341	0.9932
GCST90001584	LC	rs4634925	1	161189344	C	G	0.1328	0.02482	9.356e-08	28.6123	0.000751	0.012162	0.950763
GCST90001584	LC	rs4783204	16	85474706	C	T	0.1474	0.03107	2.18198e-06	22.4943	-0.017171	0.01398	0.219341
GCST90001584	LC	rs4999522	14	95963238	A	G	-0.1117	0.02491	7.55997e-06	20.0965	0.007349	0.011894	0.536647
GCST90001584	LC	rs60574804	1	161478169	A	G	0.1279	0.02599	9.03296e-07	24.2041	-0.013393	0.016675	0.42187
GCST90001584	LC	rs61804163	1	161622861	C	T	-0.1494	0.02622	1.293e-08	32.4486	0.031313	0.016058	0.0511741
GCST90001584	LC	rs73046238	12	2608522	T	C	-0.9518	0.2129	8.07291e-06	19.9756	0.030262	0.067186	0.65241
GCST90001584	LC	rs74915645	2	9134527	C	G	-0.712	0.1536	3.67502e-06	21.4752	0.114934	0.05362	0.0320729
GCST90001584	LC	rs74975395	1	166026114	T	C	0.2339	0.04486	1.94998e-07	27.1708	-0.051401	0.048003	0.284267
GCST90001584	LC	rs7532602	1	161274311	A	G	-0.202	0.03098	8.05378e-11	42.4913	0.006699	0.01841	0.715967
GCST90001584	LC	rs7613930	3	188340672	T	C	-0.1399	0.02815	6.93394e-07	24.6853	0.019528	0.014445	0.176419
GCST90001584	LC	rs7834258	8	13209667	G	A	0.1627	0.03582	5.76501e-06	20.6198	0.020067	0.019708	0.308567
GCST90001584	LC	rs78829712	10	82443865	A	C	0.2763	0.05948	3.53403e-06	21.5665	0.065208	0.041964	0.120203
GCST90001584	LC	rs9357234	6	37030217	A	C	0.1193	0.02637	6.30202e-06	20.456	-0.018456	0.012297	0.1334
GCST90001584	LC	rs9651035	1	161258765	T	C	-0.172	0.02629	6.91512e-11	42.7796	0.01578	0.012523	0.207613
GCST90001798	LC	rs11086984	20	44511627	T	C	0.256	0.03444	1.30197e-13	55.2225	0.029187	0.020936	0.163282
GCST90001798	LC	rs11129635	3	35113193	T	C	0.2067	0.03891	1.137e-07	28.2047	0.000427	0.020244	0.983174
GCST90001798	LC	rs111428221	3	31889065	T	C	0.2386	0.04132	8.34603e-09	33.326	0.009478	0.027396	0.729373
GCST90001798	LC	rs113382987	2	4112823	A	T	0.2796	0.06303	9.41694e-06	19.6672	-0.042489	0.033865	0.209608
GCST90001798	LC	rs113963381	20	44558739	T	C	-0.2239	0.03043	2.31526e-13	54.1087	-0.00112	0.023382	0.961781
GCST90001798	LC	rs114401515	3	46865159	C	G	0.1959	0.04311	5.66905e-06	20.6384	0.003937	0.022476	0.860947
GCST90001798	LC	rs116354578	3	36435648	T	C	0.3291	0.06466	3.74697e-07	25.8909	0.014728	0.063443	0.816428
GCST90001798	LC	rs116522219	3	36625286	A	G	0.2952	0.06225	2.18701e-06	22.4759	0.031695	0.035888	0.377149
GCST90001798	LC	rs11699356	20	46701225	T	G	-0.235	0.04827	1.17001e-06	23.6888	-0.02835	0.017475	0.104748
GCST90001798	LC	rs11699754	20	45274351	C	G	-0.169	0.03596	2.70402e-06	22.0748	0.021031	0.024476	0.390212
GCST90001798	LC	rs11718356	3	30308520	T	C	0.3631	0.07261	5.98494e-07	24.9932	-0.029927	0.046597	0.520706
GCST90001798	LC	rs12481282	20	44761377	C	G	0.2421	0.02618	3.80277e-20	85.4698	0.018949	0.013311	0.154574
GCST90001798	LC	rs12664485	6	143890569	C	T	0.5228	0.1137	4.44898e-06	21.1306	0.007474	0.023308	0.748468
GCST90001798	LC	rs13063187	3	32696784	T	C	0.1251	0.02618	1.82802e-06	22.8212	-0.011584	0.012452	0.35222
GCST90001798	LC	rs13327383	3	31781781	A	G	0.1929	0.04111	2.78997e-06	22.0055	-0.020389	0.024823	0.411451
GCST90001798	LC	rs138617351	20	43087420	T	C	0.4776	0.09923	1.54899e-06	23.1529	-0.022583	0.046259	0.625418
GCST90001798	LC	rs140924680	3	32848142	A	G	0.3751	0.05628	3.05422e-11	44.3965	0.003283	0.061791	0.957627
GCST90001798	LC	rs144642376	3	36349691	G	A	0.2632	0.04883	7.50896e-08	29.0376	0.084575	0.042767	0.047977
GCST90001798	LC	rs144858460	20	44647851	T	C	0.5552	0.09458	4.74297e-09	34.44	0.019223	0.037154	0.604878
GCST90001798	LC	rs145623599	20	41353383	C	A	-0.1998	0.04443	7.15204e-06	20.2116	0.036254	0.038731	0.349242
GCST90001798	LC	rs147152114	3	33532959	A	G	0.29	0.05939	1.088e-06	23.8304	0.020291	0.039784	0.610037
GCST90001798	LC	rs147714617	12	6605299	T	C	0.2579	0.03725	5.22516e-12	47.9085	0.046261	0.03321	0.163624
GCST90001798	LC	rs148536836	5	131696266	A	T	-2.011	0.4464	6.81899e-06	20.2833	0.002027	0.055863	0.971049
GCST90001798	LC	rs149322306	20	46329187	A	C	-0.3185	0.05886	6.62705e-08	29.2645	0.014829	0.043751	0.734647
GCST90001798	LC	rs150870011	3	32235087	A	G	0.2023	0.04048	6.08597e-07	24.9616	0.052416	0.035899	0.144265
GCST90001798	LC	rs162076	20	46785499	A	G	-0.1453	0.02494	6.19598e-09	33.9235	-0.014872	0.012123	0.219891
GCST90001798	LC	rs1801274	1	161479745	G	A	-0.2208	0.02632	7.07457e-17	70.3378	0.004833	0.011723	0.680174
GCST90001798	LC	rs185264204	18	74212885	T	C	0.323	0.07164	6.71506e-06	20.3168	0.057046	0.065456	0.383465
GCST90001798	LC	rs1883832	20	44746982	C	T	-0.5841	0.02417	8.47227e-120	583.692	-0.024735	0.013325	0.0634183
GCST90001798	LC	rs1998253	20	44953649	T	A	0.1551	0.02624	3.70101e-09	34.9187	0.012487	0.013533	0.356179
GCST90001798	LC	rs2223643	20	45162778	T	C	-0.1366	0.02893	2.43798e-06	22.2827	0.002816	0.01335	0.832944
GCST90001798	LC	rs2250246	12	6553016	G	A	-0.1386	0.02442	1.51001e-08	32.1957	0.003171	0.012312	0.796735
GCST90001798	LC	rs2297198	20	44674283	T	C	-0.1779	0.03933	6.25504e-06	20.4487	-0.00658	0.014618	0.652607
GCST90001798	LC	rs230665	11	77881098	A	G	0.6315	0.142	8.95695e-06	19.7666	0.033571	0.028621	0.240804
GCST90001798	LC	rs2425783	20	44837987	C	T	-0.2195	0.02755	2.15824e-15	63.4437	0.004296	0.013303	0.746739
GCST90001798	LC	rs2425799	20	44875873	A	G	0.1491	0.02516	3.35598e-09	35.0991	0.001526	0.013293	0.908585
GCST90001798	LC	rs2425866	20	44950851	C	T	0.1406	0.02755	3.47696e-07	26.0309	0.007236	0.01335	0.587791
GCST90001798	LC	rs245668	5	36713399	A	G	0.3582	0.07588	2.44101e-06	22.272	-0.028247	0.029217	0.333644
GCST90001798	LC	rs25680	12	6554628	A	G	-0.2616	0.03299	2.86484e-15	62.8454	0.001028	0.014845	0.944809
GCST90001798	LC	rs34101571	1	31211894	A	G	-0.4501	0.07925	1.45001e-08	32.239	-0.036917	0.072984	0.612982
GCST90001798	LC	rs342766	3	32526818	G	A	0.2665	0.02802	3.29913e-21	90.4109	-0.00068	0.012364	0.956118
GCST90001798	LC	rs347146	3	32476661	G	C	-0.1205	0.02491	1.38099e-06	23.3878	0.021609	0.01192	0.0698658
GCST90001798	LC	rs35574803	3	32533246	C	T	0.7589	0.05246	3.63413e-46	209.158	0.078399	0.037021	0.0342011
GCST90001798	LC	rs3844590	3	32622888	T	C	0.1153	0.02502	4.21697e-06	21.2249	0.006217	0.012047	0.605822
GCST90001798	LC	rs41347750	3	29246192	T	C	0.3405	0.07468	5.29103e-06	20.7772	0.027637	0.041254	0.502913
GCST90001798	LC	rs4700827	5	178897725	G	A	-1.149	0.243	2.334e-06	22.3455	-0.067321	0.061808	0.276066
GCST90001798	LC	rs4812988	20	44680581	T	C	-0.1991	0.04002	6.83502e-07	24.7372	-0.01814	0.027009	0.501819
GCST90001798	LC	rs55797571	20	44014470	C	T	-0.1565	0.03441	5.55098e-06	20.6739	-0.027079	0.020164	0.179293
GCST90001798	LC	rs56131903	3	32879823	T	A	0.1447	0.0271	9.91106e-08	28.4945	-0.020457	0.012913	0.11316
GCST90001798	LC	rs56237381	3	32924804	A	G	0.3952	0.07645	2.464e-07	26.708	-0.006252	0.038065	0.869541
GCST90001798	LC	rs56287761	20	44779073	G	T	-0.2639	0.02845	2.90269e-20	85.9957	0.000817	0.013527	0.951866
GCST90001798	LC	rs6011967	20	45095161	C	T	0.2439	0.03905	4.71498e-10	38.9892	0.013268	0.023208	0.567522
GCST90001798	LC	rs6018673	20	46384005	T	C	0.2034	0.0452	6.96594e-06	20.2389	-0.013021	0.019392	0.501942
GCST90001798	LC	rs6030447	20	41360964	G	A	-0.1216	0.02531	1.60901e-06	23.0699	0.000123	0.012907	0.992412
GCST90001798	LC	rs6032666	20	44745945	T	C	-0.2772	0.03081	3.63162e-19	80.9032	-0.008508	0.014365	0.55367
GCST90001798	LC	rs6066014	20	45168093	T	A	0.289	0.04871	3.26603e-09	35.1821	0.046026	0.02183	0.0349973
GCST90001798	LC	rs6066198	20	45732275	G	T	-0.2325	0.04887	2.02199e-06	22.6216	-0.00419	0.049333	0.93231
GCST90001798	LC	rs6073990	20	44654508	T	C	-0.2457	0.02658	3.94457e-20	85.401	-0.019091	0.011974	0.110867
GCST90001798	LC	rs6074042	20	44781215	C	G	0.3372	0.02775	2.49517e-33	147.575	0.029999	0.01386	0.0304323
GCST90001798	LC	rs6074045	20	44784151	T	A	-0.2298	0.02632	3.79315e-18	76.1887	-0.005003	0.014763	0.734668
GCST90001798	LC	rs6094142	20	44082071	T	C	-0.19	0.03719	3.41397e-07	26.0866	-0.037492	0.02236	0.0935929
GCST90001798	LC	rs6094835	20	46401779	G	A	-0.1279	0.02542	5.083e-07	25.3019	0.00346	0.011702	0.767501
GCST90001798	LC	rs6103589	20	42689629	C	T	0.1643	0.03233	3.92103e-07	25.8123	0.004364	0.026448	0.868944
GCST90001798	LC	rs6130241	20	41508168	A	G	-0.2514	0.05581	6.84699e-06	20.28	0.028533	0.034152	0.403464
GCST90001798	LC	rs61916429	12	6558575	A	G	-0.2585	0.03638	1.43285e-12	50.4613	-0.014329	0.015624	0.359077
GCST90001798	LC	rs62251892	3	32813597	T	C	0.3271	0.03801	1.12409e-17	74.0164	0.028957	0.034275	0.398206
GCST90001798	LC	rs62252804	3	32604427	G	C	0.2043	0.0272	7.36546e-14	56.3847	0.011552	0.01529	0.449925
GCST90001798	LC	rs72485816	20	45314435	C	T	-0.3205	0.07188	8.49102e-06	19.8702	-0.002693	0.031656	0.932215
GCST90001798	LC	rs72645230	20	46242688	G	C	-0.1961	0.043	5.27303e-06	20.7865	-0.081953	0.031214	0.00865062
GCST90001798	LC	rs73115905	20	40968964	C	T	0.2072	0.0412	5.18597e-07	25.2783	0.027675	0.023288	0.234693
GCST90001798	LC	rs73128528	20	44582187	T	A	0.1686	0.03193	1.358e-07	27.8663	-0.002943	0.016687	0.860021
GCST90001798	LC	rs73913415	20	46309926	A	G	-0.1512	0.03065	8.492e-07	24.3223	-0.023246	0.01437	0.105727
GCST90001798	LC	rs75912772	20	44624271	T	C	0.4058	0.07812	2.15998e-07	26.9688	0.134073	0.046422	0.00387544
GCST90001798	LC	rs75918255	3	32945761	A	G	0.5011	0.06717	1.07103e-13	55.6238	0.036397	0.045613	0.424903
GCST90001798	LC	rs7621492	3	32302456	A	G	0.2196	0.03939	2.66803e-08	31.0638	0.008871	0.031693	0.779558
GCST90001798	LC	rs76929865	3	31134534	C	A	0.4628	0.08601	7.88098e-08	28.9368	-0.003501	0.054684	0.948948
GCST90001798	LC	rs77441335	20	46644731	A	G	0.2258	0.04506	5.671e-07	25.0974	0.077627	0.04807	0.106337
GCST90001798	LC	rs78083636	4	153842791	G	T	-0.1994	0.04317	3.96497e-06	21.323	-0.014575	0.024974	0.559485
GCST90001798	LC	rs78328252	3	33772819	A	T	0.3696	0.05275	2.89268e-12	49.0661	0.022201	0.057345	0.698653
GCST90001798	LC	rs79587478	3	30550515	T	C	0.276	0.05854	2.51802e-06	22.2165	0.008471	0.037372	0.82068
GCST90001798	LC	rs79871977	5	11538463	A	C	0.4874	0.103	2.31398e-06	22.3799	0.056137	0.049002	0.251964
GCST90001798	LC	rs79991185	3	33189782	C	T	0.2762	0.04874	1.575e-08	32.0951	0.07082	0.035465	0.0458368
GCST90001798	LC	rs8115680	20	43973447	T	C	0.2433	0.05234	3.47e-06	21.5963	-0.02392	0.036373	0.510788
GCST90001798	LC	rs852370	20	46840158	G	C	-0.139	0.02529	4.17398e-08	30.1922	0.012002	0.01281	0.348778
GCST90001798	LC	rs9823348	3	400357	G	C	0.1333	0.03013	9.93505e-06	19.5625	0.005618	0.012749	0.659475
GCST90001798	LC	rs9833967	3	32848745	T	C	0.1312	0.02544	2.67399e-07	26.5825	-0.016566	0.014729	0.26071
GCST90001798	LC	rs9989924	20	42019380	C	T	0.1525	0.02627	7.01698e-09	33.6808	-0.001367	0.01372	0.920646
IVW p < 0.1 / 731
GCST90001808	LC	rs1022818	20	41365700	A	G	-0.1119	0.02526	9.68702e-06	19.6135	0.000854	0.012812	0.946856
GCST90001808	LC	rs10816146	9	9594355	T	C	-0.3872	0.08721	9.29009e-06	19.7016	0.003985	0.044681	0.928932
GCST90001808	LC	rs11086984	20	44511627	T	C	0.2761	0.03467	2.23306e-15	63.3852	0.029187	0.020936	0.163282
GCST90001808	LC	rs11129635	3	35113193	T	C	0.1918	0.03924	1.068e-06	23.8782	0.000427	0.020244	0.983174
GCST90001808	LC	rs111428221	3	31889065	T	C	0.2167	0.04169	2.12398e-07	27.0033	0.009478	0.027396	0.729373
GCST90001808	LC	rs112339885	5	79389016	C	T	0.2129	0.04782	8.77708e-06	19.8105	0.014387	0.018507	0.436952
GCST90001808	LC	rs113963381	20	44558739	T	C	-0.2294	0.03066	9.10542e-14	55.9506	-0.00112	0.023382	0.961781
GCST90001808	LC	rs11466536	3	30735156	T	C	0.3248	0.0692	2.78901e-06	22.0182	0.006768	0.023994	0.777874
GCST90001808	LC	rs115383596	1	99399788	C	T	0.3216	0.0697	4.09204e-06	21.2779	-0.020037	0.04322	0.642925
GCST90001808	LC	rs115408641	3	29461008	T	C	0.3933	0.08463	3.478e-06	21.5855	-0.041725	0.043874	0.341587
GCST90001808	LC	rs115933247	3	107086449	T	C	0.5117	0.1095	3.07199e-06	21.8255	0.035247	0.070754	0.618366
GCST90001808	LC	rs116354578	3	36435648	T	C	0.3065	0.06522	2.69098e-06	22.073	0.014728	0.063443	0.816428
GCST90001808	LC	rs116522219	3	36625286	A	G	0.2849	0.06277	5.85194e-06	20.5894	0.031695	0.035888	0.377149
GCST90001808	LC	rs11699356	20	46701225	T	G	-0.2369	0.04865	1.17101e-06	23.6988	-0.02835	0.017475	0.104748
GCST90001808	LC	rs12125079	1	161408556	A	G	-0.1205	0.02527	1.91399e-06	22.7262	-0.026495	0.013363	0.0474065
GCST90001808	LC	rs12129123	1	10083709	T	C	0.1494	0.03066	1.14201e-06	23.7312	0.012888	0.024347	0.596574
GCST90001808	LC	rs12481282	20	44761377	C	G	0.2515	0.02636	2.55682e-21	90.9803	0.018949	0.013311	0.154574
GCST90001808	LC	rs12727962	1	31686211	G	C	-0.3609	0.07818	4.05397e-06	21.2983	-0.012764	0.037907	0.736338
GCST90001808	LC	rs13042256	20	46772898	C	T	-0.1165	0.02605	8.03304e-06	19.9894	0.010237	0.012229	0.402511
GCST90001808	LC	rs138617351	20	43087420	T	C	0.4607	0.1001	4.30398e-06	21.1705	-0.022583	0.046259	0.625418
GCST90001808	LC	rs139755165	1	161520472	A	C	-0.2231	0.04282	2.00101e-07	27.1312	0.033042	0.022322	0.138816
GCST90001808	LC	rs140924680	3	32848142	A	G	0.3699	0.05676	8.09841e-11	42.4469	0.003283	0.061791	0.957627
GCST90001808	LC	rs1413146	20	46407290	T	C	-0.1223	0.02568	1.99499e-06	22.6686	0.004263	0.011863	0.719295
GCST90001808	LC	rs144642376	3	36349691	G	A	0.2781	0.0492	1.692e-08	31.9326	0.084575	0.042767	0.047977
GCST90001808	LC	rs144858460	20	44647851	T	C	0.4985	0.09543	1.85302e-07	27.2724	0.019223	0.037154	0.604878
GCST90001808	LC	rs145623599	20	41353383	C	A	-0.2067	0.04478	4.03803e-06	21.2949	0.036254	0.038731	0.349242
GCST90001808	LC	rs147152114	3	33532959	A	G	0.2669	0.05991	8.66004e-06	19.8363	0.020291	0.039784	0.610037
GCST90001808	LC	rs147714617	12	6605299	T	C	0.299	0.03747	1.93419e-15	63.6411	0.046261	0.03321	0.163624
GCST90001808	LC	rs148240568	20	45338788	A	G	-0.2117	0.04472	2.28102e-06	22.3976	0.026037	0.051896	0.615862
GCST90001808	LC	rs149322306	20	46329187	A	C	-0.2894	0.05936	1.136e-06	23.7559	0.014829	0.043751	0.734647
GCST90001808	LC	rs158690	9	93656985	G	A	0.1718	0.03879	9.78701e-06	19.6051	0.014025	0.017908	0.433511
GCST90001808	LC	rs162076	20	46785499	A	G	-0.1635	0.02512	8.51726e-11	42.3408	-0.014872	0.012123	0.219891
GCST90001808	LC	rs1801274	1	161479745	G	A	-0.2933	0.02635	2.48313e-28	123.83	0.004833	0.011723	0.680174
GCST90001808	LC	rs1883832	20	44746982	C	T	-0.5853	0.02439	2.5293e-118	575.567	-0.024735	0.013325	0.0634183
GCST90001808	LC	rs1998253	20	44953649	T	A	0.1651	0.02643	4.73097e-10	38.9998	0.012487	0.013533	0.356179
GCST90001808	LC	rs2250246	12	6553016	G	A	-0.1803	0.02455	2.51304e-13	53.9077	0.003171	0.012312	0.796735
GCST90001808	LC	rs2294560	20	45891189	C	T	0.1207	0.02705	8.40504e-06	19.8995	0.006251	0.01257	0.618979
GCST90001808	LC	rs2364488	12	6534949	C	G	-0.1783	0.03464	2.80401e-07	26.4795	-0.000113	0.018554	0.99514
GCST90001808	LC	rs2425765	20	44800835	A	G	0.2495	0.02833	1.97606e-18	77.5194	-0.006171	0.016277	0.704608
GCST90001808	LC	rs2425783	20	44837987	C	T	-0.2368	0.02774	1.97379e-17	72.8304	0.004296	0.013303	0.746739
GCST90001808	LC	rs2425799	20	44875873	A	G	0.1422	0.02537	2.22198e-08	31.3994	0.001526	0.013293	0.908585
GCST90001808	LC	rs2425866	20	44950851	C	T	0.1325	0.02778	1.90999e-06	22.7368	0.007236	0.01335	0.587791
GCST90001808	LC	rs25680	12	6554628	A	G	-0.3147	0.03313	3.75837e-21	90.1806	0.001028	0.014845	0.944809
GCST90001808	LC	rs34101571	1	31211894	A	G	-0.5359	0.07974	2.09701e-11	45.1417	-0.036917	0.072984	0.612982
GCST90001808	LC	rs34139704	12	106279933	C	T	-0.1949	0.04227	4.12601e-06	21.2482	-0.00433	0.017425	0.803755
GCST90001808	LC	rs342766	3	32526818	G	A	0.2453	0.0283	6.56145e-18	75.0904	-0.00068	0.012364	0.956118
GCST90001808	LC	rs35574803	3	32533246	C	T	0.6995	0.05313	1.02e-38	173.244	0.078399	0.037021	0.0342011
GCST90001808	LC	rs41438545	3	30412370	G	A	0.3575	0.07322	1.09099e-06	23.8262	-0.025031	0.047215	0.596013
GCST90001808	LC	rs4657040	1	161477028	C	T	-0.1932	0.0424	5.39896e-06	20.7513	0.007771	0.01438	0.588915
GCST90001808	LC	rs4812988	20	44680581	T	C	-0.2068	0.04033	3.06401e-07	26.2789	-0.01814	0.027009	0.501819
GCST90001808	LC	rs55796889	3	32695997	A	G	0.1215	0.02642	4.41398e-06	21.1373	-0.011689	0.012455	0.347957
GCST90001808	LC	rs55797571	20	44014470	C	T	-0.1734	0.03466	5.90895e-07	25.0152	-0.027079	0.020164	0.179293
GCST90001808	LC	rs56131903	3	32879823	T	A	0.1461	0.02732	9.32395e-08	28.5826	-0.020457	0.012913	0.11316
GCST90001808	LC	rs56287761	20	44779073	G	T	-0.2354	0.02875	3.56615e-16	67.0038	0.000817	0.013527	0.951866
GCST90001808	LC	rs6011967	20	45095161	C	T	0.2385	0.03937	1.52202e-09	36.6782	0.013268	0.023208	0.567522
GCST90001808	LC	rs6032205	20	44082799	A	C	-0.1473	0.02771	1.12499e-07	28.242	-0.014255	0.014223	0.316223
GCST90001808	LC	rs6032659	20	44729408	A	T	-0.2974	0.03055	3.95822e-22	94.7157	-0.007138	0.014528	0.623201
GCST90001808	LC	rs6066014	20	45168093	T	A	0.2938	0.0491	2.374e-09	35.7852	0.046026	0.02183	0.0349973
GCST90001808	LC	rs6066198	20	45732275	G	T	-0.2198	0.04928	8.45104e-06	19.8827	-0.00419	0.049333	0.93231
GCST90001808	LC	rs6073990	20	44654508	T	C	-0.234	0.02682	4.00037e-18	76.0811	-0.019091	0.011974	0.110867
GCST90001808	LC	rs6074043	20	44781380	T	C	0.334	0.02797	2.90402e-32	142.518	0.031272	0.013891	0.0243699
GCST90001808	LC	rs61916429	12	6558575	A	G	-0.2881	0.03662	4.76431e-15	61.8603	-0.014329	0.015624	0.359077
GCST90001808	LC	rs61927692	12	47529273	T	C	0.3665	0.07867	3.298e-06	21.6916	0.004182	0.054448	0.938776
GCST90001808	LC	rs62251892	3	32813597	T	C	0.2968	0.03839	1.3671e-14	59.7385	0.028957	0.034275	0.398206
GCST90001808	LC	rs62252804	3	32604427	G	C	0.165	0.02749	2.15298e-09	36.0065	0.011552	0.01529	0.449925
GCST90001808	LC	rs72485816	20	45314435	C	T	-0.337	0.07245	3.404e-06	21.6245	-0.002693	0.031656	0.932215
GCST90001808	LC	rs73128528	20	44582187	T	A	0.1625	0.03219	4.69299e-07	25.4699	-0.002943	0.016687	0.860021
GCST90001808	LC	rs74851676	3	30683116	A	T	0.3425	0.06641	2.63998e-07	26.5838	-0.018006	0.029712	0.544499
GCST90001808	LC	rs75392984	1	20290573	T	G	-0.1656	0.03635	5.347e-06	20.7431	-0.009113	0.027101	0.736676
GCST90001808	LC	rs75912772	20	44624271	T	C	0.398	0.07876	4.54904e-07	25.5221	0.134073	0.046422	0.00387544
GCST90001808	LC	rs75918255	3	32945761	A	G	0.478	0.06777	2.09218e-12	49.7214	0.036397	0.045613	0.424903
GCST90001808	LC	rs7621492	3	32302456	A	G	0.1779	0.03976	7.92392e-06	20.0088	0.008871	0.031693	0.779558
GCST90001808	LC	rs76929865	3	31134534	C	A	0.4499	0.08672	2.238e-07	26.9002	-0.003501	0.054684	0.948948
GCST90001808	LC	rs77441335	20	46644731	A	G	0.2588	0.04539	1.279e-08	32.4916	0.077627	0.04807	0.106337
GCST90001808	LC	rs78328252	3	33772819	A	T	0.3563	0.05321	2.47172e-11	44.8134	0.022201	0.057345	0.698653
GCST90001808	LC	rs79587478	3	30550515	T	C	0.313	0.05897	1.17701e-07	28.1572	0.008471	0.037372	0.82068
GCST90001808	LC	rs79991185	3	33189782	C	T	0.2474	0.04918	5.14198e-07	25.2921	0.07082	0.035465	0.0458368
GCST90001808	LC	rs8115680	20	43973447	T	C	0.241	0.05276	5.09401e-06	20.8539	-0.02392	0.036373	0.510788
GCST90001808	LC	rs8125680	20	44767420	T	C	-0.4859	0.1003	1.31099e-06	23.456	-0.028937	0.027796	0.297859
GCST90001808	LC	rs852370	20	46840158	G	C	-0.1483	0.02548	6.41106e-09	33.8568	0.012002	0.01281	0.348778
GCST90001808	LC	rs9989924	20	42019380	C	T	0.1323	0.02651	6.35507e-07	24.8922	-0.001367	0.01372	0.920646
GCST90001800	LC	rs10833056	11	19105332	C	T	0.1222	0.02627	3.43503e-06	21.6264	0.01894	0.015668	0.226751
GCST90001800	LC	rs1100578	6	22371990	C	G	-0.1142	0.02518	5.97599e-06	20.5581	-0.008811	0.011909	0.459387
GCST90001800	LC	rs11086984	20	44511627	T	C	0.1911	0.03505	5.26999e-08	29.7103	0.029187	0.020936	0.163282
GCST90001800	LC	rs112651958	20	44847093	A	G	0.2202	0.04864	6.19099e-06	20.4838	0.025801	0.026293	0.32645
GCST90001800	LC	rs113963381	20	44558739	T	C	-0.1845	0.03091	2.59801e-09	35.6088	-0.00112	0.023382	0.961781
GCST90001800	LC	rs11466536	3	30735156	T	C	0.3693	0.06958	1.17899e-07	28.1548	0.006768	0.023994	0.777874
GCST90001800	LC	rs116354578	3	36435648	T	C	0.3212	0.0657	1.05701e-06	23.8882	0.014728	0.063443	0.816428
GCST90001800	LC	rs116551266	3	36350049	T	C	0.2378	0.04954	1.646e-06	23.0289	0.084542	0.042769	0.0480761
GCST90001800	LC	rs12481282	20	44761377	C	G	0.2405	0.02655	2.15179e-19	82.0094	0.018949	0.013311	0.154574
GCST90001800	LC	rs12496256	3	32299549	A	G	-0.1215	0.02608	3.271e-06	21.692	-0.007677	0.012437	0.537046
GCST90001800	LC	rs12541523	8	124577287	A	G	0.2187	0.04697	3.33803e-06	21.668	0.014991	0.025849	0.561957
GCST90001800	LC	rs12637802	3	409221	G	C	-0.2068	0.04629	8.14892e-06	19.9475	0.012516	0.015586	0.421973
GCST90001800	LC	rs13037526	20	44780038	C	T	0.2877	0.0283	5.85868e-24	103.293	0.030942	0.013957	0.0266295
GCST90001800	LC	rs13327383	3	31781781	A	G	0.2249	0.04174	7.61798e-08	29.0159	-0.020389	0.024823	0.411451
GCST90001800	LC	rs140924680	3	32848142	A	G	0.3569	0.05722	4.98001e-10	38.883	0.003283	0.061791	0.957627
GCST90001800	LC	rs143526920	20	45051436	C	T	0.1914	0.03929	1.153e-06	23.7182	0.006175	0.023683	0.794295
GCST90001800	LC	rs143553941	12	109368119	C	G	0.5135	0.1095	2.83302e-06	21.9794	0.011324	0.041532	0.785121
GCST90001800	LC	rs145656540	20	57966338	T	G	0.486	0.1009	1.51199e-06	23.1874	0.034806	0.054586	0.523712
GCST90001800	LC	rs147714617	12	6605299	T	C	0.186	0.0379	9.65606e-07	24.0719	0.046261	0.03321	0.163624
GCST90001800	LC	rs150399795	16	59131195	T	C	-0.1941	0.04294	6.38499e-06	20.4216	0.005953	0.018892	0.752697
GCST90001800	LC	rs162076	20	46785499	A	G	-0.131	0.02535	2.516e-07	26.69	-0.014872	0.012123	0.219891
GCST90001800	LC	rs1883740	20	42527683	T	C	-0.1354	0.0272	6.73597e-07	24.7663	0.009603	0.011807	0.415996
GCST90001800	LC	rs1883832	20	44746982	C	T	-0.4972	0.02506	2.97989e-83	393.425	-0.024735	0.013325	0.0634183
GCST90001800	LC	rs1998253	20	44953649	T	A	0.1642	0.02664	7.85199e-10	37.97	0.012487	0.013533	0.356179
GCST90001800	LC	rs2297198	20	44674283	T	C	-0.2004	0.03983	5.13499e-07	25.301	-0.00658	0.014618	0.652607
GCST90001800	LC	rs235031	20	48248326	C	T	0.1121	0.02526	9.38491e-06	19.6837	0.020183	0.011979	0.0920169
GCST90001800	LC	rs2364488	12	6534949	C	G	-0.1671	0.03492	1.77902e-06	22.8858	-0.000113	0.018554	0.99514
GCST90001800	LC	rs2425783	20	44837987	C	T	-0.1556	0.02808	3.22901e-08	30.6893	0.004296	0.013303	0.746739
GCST90001800	LC	rs2425799	20	44875873	A	G	0.117	0.02558	4.96798e-06	20.909	0.001526	0.013293	0.908585
GCST90001800	LC	rs2425866	20	44950851	C	T	0.1329	0.02797	2.11802e-06	22.5646	0.007236	0.01335	0.587791
GCST90001800	LC	rs25680	12	6554628	A	G	-0.1925	0.03366	1.14599e-08	32.6885	0.001028	0.014845	0.944809
GCST90001800	LC	rs2783440	1	111748488	G	A	-0.1191	0.02501	2.00101e-06	22.6651	-0.000212	0.013425	0.98741
GCST90001800	LC	rs342766	3	32526818	G	A	0.2386	0.02852	8.18088e-17	69.9527	-0.00068	0.012364	0.956118
GCST90001800	LC	rs347146	3	32476661	G	C	-0.1213	0.02529	1.66399e-06	22.9925	0.021609	0.01192	0.0698658
GCST90001800	LC	rs35574803	3	32533246	C	T	0.7463	0.05335	2.34585e-43	195.578	0.078399	0.037021	0.0342011
GCST90001800	LC	rs481818	1	234426306	C	T	-0.2279	0.04322	1.422e-07	27.7895	0.017499	0.01524	0.250865
GCST90001800	LC	rs56131903	3	32879823	T	A	0.1254	0.02753	5.424e-06	20.737	-0.020457	0.012913	0.11316
GCST90001800	LC	rs56237381	3	32924804	A	G	0.4519	0.07743	5.81996e-09	34.0431	-0.006252	0.038065	0.869541
GCST90001800	LC	rs56287761	20	44779073	G	T	-0.224	0.02894	1.2659e-14	59.8772	0.000817	0.013527	0.951866
GCST90001800	LC	rs6032661	20	44733811	G	A	-0.2409	0.0313	1.77296e-14	59.2035	-0.008305	0.014303	0.561495
GCST90001800	LC	rs6073990	20	44654508	T	C	-0.1904	0.02708	2.42382e-12	49.4082	-0.019091	0.011974	0.110867
GCST90001800	LC	rs6074045	20	44784151	T	A	-0.1923	0.02677	8.27752e-13	51.5732	-0.005003	0.014763	0.734668
GCST90001800	LC	rs6090626	20	45728901	C	T	-0.1924	0.04309	8.202e-06	19.926	-0.007275	0.025489	0.775325
GCST90001800	LC	rs62250779	3	32652184	A	G	0.2947	0.03607	4.12857e-16	66.7161	0.000581	0.024478	0.98107
GCST90001800	LC	rs62252804	3	32604427	G	C	0.2432	0.0275	1.39798e-18	78.1671	0.011552	0.01529	0.449925
GCST90001800	LC	rs6550139	3	32633069	T	A	0.1213	0.02529	1.67498e-06	22.9925	0.005685	0.012248	0.642512
GCST90001800	LC	rs6774262	3	32839511	C	A	0.1197	0.02617	4.98506e-06	20.9095	0.007369	0.013214	0.577066
GCST90001800	LC	rs6881246	5	38617277	A	G	-1.24	0.2613	2.15001e-06	22.5075	-0.087529	0.056633	0.122213
GCST90001800	LC	rs72485816	20	45314435	C	T	-0.3286	0.073	6.96707e-06	20.2512	-0.002693	0.031656	0.932215
GCST90001800	LC	rs73128528	20	44582187	T	A	0.1475	0.0324	5.45595e-06	20.7136	-0.002943	0.016687	0.860021
GCST90001800	LC	rs7315234	12	6584988	T	C	0.1214	0.02529	1.63799e-06	23.0304	0.020643	0.011697	0.077607
GCST90001800	LC	rs73236188	4	56539558	T	C	0.1518	0.03339	5.64599e-06	20.6573	-0.004851	0.01858	0.794019
GCST90001800	LC	rs74174914	20	43346726	A	G	0.3363	0.07512	7.83105e-06	20.0311	0.014104	0.027174	0.603731
GCST90001800	LC	rs74851676	3	30683116	A	T	0.3396	0.06682	3.92898e-07	25.8158	-0.018006	0.029712	0.544499
GCST90001800	LC	rs75005829	17	53317228	T	A	0.4361	0.09532	4.91496e-06	20.9202	0.029973	0.062004	0.628806
GCST90001800	LC	rs75500432	12	14607631	G	A	0.2476	0.0552	7.48497e-06	20.1088	0.005987	0.021808	0.783692
GCST90001800	LC	rs75912772	20	44624271	T	C	0.3838	0.07931	1.355e-06	23.4054	0.134073	0.046422	0.00387544
GCST90001800	LC	rs75918255	3	32945761	A	G	0.4946	0.06834	5.54243e-13	52.3505	0.036397	0.045613	0.424903
GCST90001800	LC	rs7621492	3	32302456	A	G	0.2435	0.03994	1.18201e-09	37.1487	0.008871	0.031693	0.779558
GCST90001800	LC	rs76385721	2	111411515	A	G	-2.154	0.4787	7.05407e-06	20.2361	0.021908	0.059081	0.710776
GCST90001800	LC	rs7640228	3	40516190	A	G	0.1437	0.03162	5.70296e-06	20.642	0.029412	0.012872	0.0223191
GCST90001800	LC	rs76839463	3	33097445	T	C	0.1577	0.03039	2.22398e-07	26.9131	0.01984	0.016872	0.239641
GCST90001800	LC	rs76929865	3	31134534	C	A	0.5735	0.08703	5.04429e-11	43.4002	-0.003501	0.054684	0.948948
GCST90001800	LC	rs78328252	3	33772819	A	T	0.336	0.05358	3.98401e-10	39.3039	0.022201	0.057345	0.698653
GCST90001800	LC	rs79587478	3	30550515	T	C	0.3439	0.05935	7.45607e-09	33.5572	0.008471	0.037372	0.82068
GCST90001800	LC	rs79991185	3	33189782	C	T	0.2624	0.04946	1.19001e-07	28.1308	0.07082	0.035465	0.0458368
GCST90001800	LC	rs8115680	20	43973447	T	C	0.2371	0.05311	8.28095e-06	19.9192	-0.02392	0.036373	0.510788
GCST90001800	LC	rs8139510	22	21448500	A	G	0.1109	0.02501	9.57304e-06	19.6516	0.013398	0.013087	0.305971
GCST90001800	LC	rs866069	1	157006976	C	T	-0.1221	0.02545	1.66702e-06	23.0048	-0.019468	0.011698	0.0960801
GCST90001800	LC	rs951067	10	128856644	C	T	0.1155	0.02532	5.29798e-06	20.7969	-0.013875	0.011699	0.235633
GCST90001800	LC	rs9833967	3	32848745	T	C	0.1212	0.02582	2.791e-06	22.0219	-0.016566	0.014729	0.26071
GCST90001800	LC	rs9875051	3	31597434	G	A	0.1765	0.03749	2.57602e-06	22.1524	-0.023963	0.01964	0.222403

## Sheet: Tbale S2A
Table S2. Analysis for causal associations of all immune cells on Lung carcinoma risk
TraitType	Panel	StatisticalTraitName	Trait	id.exposure	method	nsnp	b	se	pval	lo_ci	up_ci	or	or_lci95	or_uci95	pAdjBonferroni
Relative count	Monocyte	N_MONO_Trait514	CD14- CD16+ monocyte %monocyte	GCST90001584	Inverse variance weighted	32	-0.0729101	0.0163899	8.64789e-06	-0.105034	-0.0407859	0.929684	0.900294	0.960035	0.00632161
MFI	B cell	Bcells.trait537	CD27 on CD24+ CD27+	GCST90001798	Inverse variance weighted	85	0.0354274	0.00820999	1.5949e-05	0.0193358	0.051519	1.03606	1.01952	1.05287	0.0116587
MFI	B cell	Bcells.trait574	CD27 on sw mem	GCST90001808	Inverse variance weighted	80	0.0346353	0.00882318	8.6553e-05	0.0173419	0.0519288	1.03524	1.01749	1.0533	0.0632702
MFI	B cell	Bcells.trait561	CD27 on IgD+ CD24+	GCST90001800	Inverse variance weighted	68	0.0361629	0.00937914	0.000115412	0.0177798	0.054546	1.03682	1.01794	1.05606	0.0843661
MFI	B cell	Bcells.trait571	CD27 on unsw mem	GCST90001806	Inverse variance weighted	71	0.0388732	0.010612	0.000249137	0.0180737	0.0596726	1.03964	1.01824	1.06149	0.182119
MFI	Treg	Blue.585.42.Treg.trait7	CD28 on resting Treg	GCST90001900	Inverse variance weighted	22	0.0541306	0.0147577	0.000244494	0.0252055	0.0830556	1.05562	1.02553	1.0866	0.178725
MFI	B cell	Bcells.trait565	CD27 on IgD- CD38-	GCST90001802	Inverse variance weighted	62	0.0385963	0.0107184	0.000317067	0.0175882	0.0596043	1.03935	1.01774	1.06142	0.231776
MFI	B cell	Bcells.trait570	CD27 on memory B cell	GCST90001805	Inverse variance weighted	54	0.0359039	0.0102608	0.00046677	0.0157927	0.056015	1.03656	1.01592	1.05761	0.341209
MFI	B cell	Bcells.trait567	CD27 on IgD- CD38dim	GCST90001804	Inverse variance weighted	75	0.0303312	0.00885202	0.000611473	0.0129813	0.0476812	1.0308	1.01307	1.04884	0.446987
MFI	B cell	Bcells.trait388	CD20 on IgD- CD24-	GCST90001753	Inverse variance weighted	36	-0.0298601	0.00937006	0.0014388	-0.0482254	-0.0114947	0.970581	0.952919	0.988571	1
Relative count	B cell	BC_Trait55	IgD- CD27- %lymphocyte	GCST90001433	Inverse variance weighted	20	-0.0594412	0.019361	0.00213954	-0.0973888	-0.0214936	0.942291	0.907203	0.978736	1
MFI	Treg	Red.780.60.Treg.trait7	CD4 on secreting Treg	GCST90002068	Inverse variance weighted	23	0.0427079	0.0145904	0.00342126	0.0141106	0.0713051	1.04363	1.01421	1.07391	1
MFI	Treg	Blue.780.60.CD25.trait7	CD25 on secreting Treg	GCST90001941	Inverse variance weighted	14	-0.0504564	0.0175419	0.00402318	-0.0848385	-0.0160743	0.950795	0.918661	0.984054	1
Relative count	Maturation stages of T cell	MT_Trait543	CM DN (CD4-CD8-) %DN	GCST90001564	Inverse variance weighted	16	-0.0557184	0.0195569	0.00438504	-0.0940499	-0.017387	0.945805	0.910237	0.982763	1
Absolute count	B cell	BC_Trait24	PB/PC AC	GCST90001405	Inverse variance weighted	21	-0.0406247	0.0147761	0.00597145	-0.0695859	-0.0116635	0.960189	0.93278	0.988404	1
MFI	B cell	Bcells.trait139	BAFF-R on IgD+ CD38-	GCST90001705	Inverse variance weighted	202	0.0137888	0.00504446	0.00626722	0.0039017	0.023676	1.01388	1.00391	1.02396	1
MFI	B cell	Bcells.trait563	CD27 on IgD+ CD38- unsw mem	GCST90001801	Inverse variance weighted	59	0.0222959	0.00808015	0.00579171	0.00645884	0.038133	1.02255	1.00648	1.03887	1
MFI	Treg	Blue.780.60.CD25.trait13	CD25 on CD45RA+ CD4 not Treg	GCST90001934	Inverse variance weighted	21	0.041463	0.0149955	0.00569161	0.0120719	0.0708541	1.04233	1.01215	1.07342	1
MFI	Myeloid cell	Violet.450.50.MDSC.trait6	CD11b on basophil	GCST90002096	Inverse variance weighted	18	-0.0419917	0.0151766	0.00565964	-0.0717378	-0.0122456	0.958878	0.930775	0.987829	1
MFI	B cell	Bcells.trait154	BAFF-R on memory B cell	GCST90001715	Inverse variance weighted	211	0.0134878	0.00503764	0.00741963	0.003614	0.0233616	1.01358	1.00362	1.02364	1
MFI	B cell	Bcells.trait149	BAFF-R on IgD- CD38-	GCST90001712	Inverse variance weighted	210	0.0135331	0.00510026	0.00796828	0.00353658	0.0235296	1.01363	1.00354	1.02381	1
Absolute count	B cell	BC_Trait20	IgD- CD27- AC	GCST90001401	Inverse variance weighted	29	-0.0445327	0.0180387	0.0135595	-0.0798886	-0.00917675	0.956444	0.923219	0.990865	1
Relative count	B cell	BC_Trait58	Memory B cell %lymphocyte	GCST90001436	Inverse variance weighted	31	0.0359498	0.0144203	0.0126667	0.00768607	0.0642135	1.0366	1.00772	1.06632	1
Relative count	Monocyte	N_MONO_Trait517	CD16+ monocyte %monocyte	GCST90001587	Inverse variance weighted	37	-0.0405574	0.0156048	0.00934865	-0.0711427	-0.00997199	0.960254	0.931329	0.990078	1
Relative count	Treg	Treg_Trait702	CD45RA- CD28- CD8br %T cell	GCST90001697	Inverse variance weighted	190	0.000891415	0.000361122	0.0135696	0.000183616	0.00159921	1.00089	1.00018	1.0016	1
MFI	B cell	Bcells.trait112	BAFF-R on CD24+ CD27+	GCST90001702	Inverse variance weighted	217	0.0121287	0.0049137	0.0135741	0.00249783	0.0217595	1.0122	1.0025	1.022	1
MFI	B cell	Bcells.trait143	BAFF-R on IgD+ CD38dim	GCST90001709	Inverse variance weighted	210	0.0117691	0.00473124	0.0128636	0.00249584	0.0210423	1.01184	1.0025	1.02127	1
MFI	B cell	Bcells.trait147	BAFF-R on IgD- CD24-	GCST90001710	Inverse variance weighted	197	0.0131613	0.00511392	0.0100637	0.00313807	0.0231846	1.01325	1.00314	1.02346	1
MFI	B cell	Bcells.trait148	BAFF-R on IgD- CD27-	GCST90001711	Inverse variance weighted	200	0.0125673	0.00501688	0.0122449	0.00273423	0.0224004	1.01265	1.00274	1.02265	1
MFI	B cell	Bcells.trait160	BAFF-R on IgD+	GCST90001719	Inverse variance weighted	208	0.0125914	0.00497318	0.0113459	0.00284396	0.0223388	1.01267	1.00285	1.02259	1
MFI	B cell	Bcells.trait398	CD20 on unsw mem	GCST90001760	Inverse variance weighted	31	-0.0257344	0.0102286	0.0118717	-0.0457824	-0.00568643	0.974594	0.95525	0.99433	1
MFI	B cell	Bcells.trait84	BAFF-R on B cell	GCST90001829	Inverse variance weighted	205	0.0123924	0.00501086	0.0133943	0.00257113	0.0222137	1.01247	1.00257	1.02246	1
MFI	TBNK	Blue.530.30.TBNK.trait7	CD3 on HLA DR+ CD8br	GCST90001850	Inverse variance weighted	28	0.0371662	0.0148176	0.0121333	0.00812367	0.0662087	1.03787	1.00816	1.06845	1
MFI	Maturation stages of T cell	Red.660.20.MT.trait3	CD4 on naive CD4+	GCST90002024	Inverse variance weighted	23	-0.0577591	0.0229713	0.0119232	-0.102783	-0.0127355	0.943877	0.902323	0.987345	1
MFI	cDC	Violet.510.50.cDC.trait2	HLA DR on myeloid DC	GCST90002104	Inverse variance weighted	61	-0.0297786	0.0118129	0.0117072	-0.0529319	-0.00662527	0.97066	0.948445	0.993397	1
Absolute count	Monocyte	N_MONO_Trait503	CD14+ CD16+ monocyte AC	GCST90001580	Inverse variance weighted	55	-0.0276865	0.0113572	0.0147773	-0.0499466	-0.00542637	0.972693	0.95128	0.994588	1
Relative count	TBNK	TB_Trait565	B cell %lymphocyte	GCST90001644	Inverse variance weighted	38	0.0344745	0.0141343	0.0147248	0.0067714	0.0621777	1.03508	1.00679	1.06415	1
MFI	B cell	Bcells.trait137	BAFF-R on IgD+ CD24+	GCST90001703	Inverse variance weighted	208	0.0119141	0.00489499	0.0149356	0.00231992	0.0215083	1.01199	1.00232	1.02174	1
MFI	B cell	Bcells.trait150	BAFF-R on IgD- CD38br	GCST90001713	Inverse variance weighted	34	0.0364948	0.0154641	0.0182766	0.00618513	0.0668044	1.03717	1.0062	1.06909	1
MFI	B cell	Bcells.trait159	BAFF-R on sw mem	GCST90001718	Inverse variance weighted	207	0.0120001	0.00508761	0.0183397	0.00202836	0.0219718	1.01207	1.00203	1.02221	1
Relative count	Treg	f_Treg_Trait502	CD4 Treg %T cell	GCST90001479	Inverse variance weighted	19	0.0369801	0.0162828	0.0231403	0.00506576	0.0688944	1.03767	1.00508	1.07132	1
MFI	Maturation stages of T cell	HVEM1000_150630.trait5	HVEM on EM CD4+	GCST90001878	Inverse variance weighted	17	0.0341501	0.0150618	0.0233694	0.0046291	0.0636712	1.03474	1.00464	1.06574	1
Relative count	Monocyte	N_MONO_Trait515	CD14+ CD16+ monocyte %monocyte	GCST90001585	Inverse variance weighted	59	-0.0232709	0.0103809	0.0249801	-0.0436174	-0.0029244	0.976998	0.95732	0.99708	1
MFI	B cell	Bcells.trait156	BAFF-R on naive-mature B cell	GCST90001716	Inverse variance weighted	202	0.0111876	0.00503335	0.0262367	0.00132221	0.0210529	1.01125	1.00132	1.02128	1
MFI	B cell	Bcells.trait514	CD27 on CD20-	GCST90001796	Inverse variance weighted	13	0.0459861	0.0207829	0.0269191	0.00525161	0.0867206	1.04706	1.00527	1.09059	1
MFI	B cell	Bcells.trait85	BAFF-R on CD20-	GCST90001830	Inverse variance weighted	18	0.0455487	0.0204314	0.0257905	0.00550323	0.0855942	1.0466	1.00552	1.08936	1
MFI	Treg	Blue.585.42.Treg.trait2	CD28 on CD28+ CD45RA- CD8br	GCST90001893	Inverse variance weighted	33	0.0328073	0.0148084	0.0267296	0.00378272	0.0618318	1.03335	1.00379	1.06378	1
MFI	Monocyte	mono.trait21	HLA DR on CD14+ CD16- monocyte	GCST90001988	Inverse variance weighted	53	-0.0200637	0.00907428	0.027032	-0.0378493	-0.00227815	0.980136	0.962858	0.997724	1
Relative count	B cell	BC_Trait19	IgD- CD27- %B cell	GCST90001399	Inverse variance weighted	28	-0.0402956	0.0183948	0.0284804	-0.0763494	-0.00424192	0.960505	0.926492	0.995767	1
Relative count	Monocyte	N_MONO_Trait516	CD14+ CD16- monocyte %monocyte	GCST90001586	Inverse variance weighted	36	0.0277706	0.0127501	0.0294002	0.00278051	0.0527607	1.02816	1.00278	1.05418	1
MFI	B cell	Bcells.trait161	BAFF-R on transitional	GCST90001720	Inverse variance weighted	169	0.0118393	0.00546547	0.0302961	0.00112697	0.0225516	1.01191	1.00113	1.02281	1
MFI	Myeloid cell	Blue.780.60.MDSC.trait6	CD33 on basophil	GCST90001954	Inverse variance weighted	71	-0.0126125	0.00582952	0.030498	-0.0240384	-0.00118667	0.987467	0.976248	0.998814	1
MFI	B cell	Bcells.trait138	BAFF-R on IgD+ CD24-	GCST90001704	Inverse variance weighted	201	0.010588	0.00501069	0.0345944	0.000767011	0.0204089	1.01064	1.00077	1.02062	1
MFI	B cell	Bcells.trait142	BAFF-R on IgD+ CD38br	GCST90001708	Inverse variance weighted	193	0.0108712	0.0051029	0.0331385	0.000869543	0.0208729	1.01093	1.00087	1.02109	1
Morphological parameter	cDC	FSC.cDC.trait5	FSC-A on granulocyte	GCST90001966	Inverse variance weighted	30	-0.034915	0.0165011	0.0343519	-0.0672572	-0.0025728	0.965688	0.934955	0.997431	1
MFI	Monocyte	mono.trait25	HLA DR on CD14+ monocyte	GCST90001991	Inverse variance weighted	49	-0.0194994	0.00925153	0.0350573	-0.0376324	-0.00136641	0.980689	0.963067	0.998635	1
Morphological parameter	TBNK	SSC.TBNK.trait2	SSC-A on lymphocyte	GCST90002079	Inverse variance weighted	18	-0.0728186	0.0344097	0.0343258	-0.140261	-0.00537561	0.92977	0.869131	0.994639	1
MFI	Maturation stages of T cell	HVEM1000_150630.trait4	HVEM on naive CD4+	GCST90001877	Inverse variance weighted	15	0.0381498	0.0182677	0.0367641	0.00234509	0.0739544	1.03889	1.00235	1.07676	1
Relative count	B cell	BC_Trait61	IgD+ CD24+ %lymphocyte	GCST90001439	Inverse variance weighted	24	0.0449368	0.0219396	0.0405395	0.00193528	0.0879383	1.04596	1.00194	1.09192	1
MFI	cDC	Violet.510.50.cDC.trait4	HLA DR on DC	GCST90002106	Inverse variance weighted	78	-0.0199724	0.00981679	0.0419002	-0.0392133	-0.000731454	0.980226	0.961546	0.999269	1
Relative count	TBNK	TB_Trait562	CD3- lymphocyte %leukocyte	GCST90001641	Inverse variance weighted	19	-0.0358163	0.0176751	0.0427267	-0.0704595	-0.00117312	0.964817	0.931965	0.998828	1
Morphological parameter	cDC	FSC.cDC.trait2	FSC-A on myeloid DC	GCST90001963	Inverse variance weighted	29	-0.0179557	0.00891189	0.0439249	-0.035423	-0.000488429	0.982205	0.965197	0.999512	1
Relative count	cDC	DC_Trait525	CD11c+ monocyte %monocyte	GCST90001449	Inverse variance weighted	19	0.0367402	0.0185118	0.0471787	0.000457107	0.0730233	1.03742	1.00046	1.07576	1
MFI	B cell	Bcells.trait157	BAFF-R on unsw mem	GCST90001717	Inverse variance weighted	216	0.00950282	0.00485421	0.050272	-1.14445e-05	0.0190171	1.00955	0.999989	1.0192	1
Absolute count	Maturation stages of T cell	MT_Trait522	CM CD8br AC	GCST90001548	Inverse variance weighted	29	-0.0362872	0.018661	0.0518298	-0.0728628	0.000288411	0.964363	0.929728	1.00029	1
Absolute count	Maturation stages of T cell	MT_Trait545	Naive DN (CD4-CD8-) AC	GCST90001566	Inverse variance weighted	21	0.0545365	0.0291273	0.0611581	-0.00255298	0.111626	1.05605	0.99745	1.11809	1
MFI	B cell	Bcells.trait392	CD20 on IgD- CD38dim	GCST90001757	Inverse variance weighted	58	-0.011365	0.00607585	0.0614113	-0.0232737	0.00054365	0.988699	0.976995	1.00054	1
MFI	B cell	Bcells.trait509	CD25 on unsw mem	GCST90001792	Inverse variance weighted	35	0.0218735	0.0115163	0.0575178	-0.000698401	0.0444454	1.02211	0.999302	1.04545	1
MFI	Maturation stages of T cell	Blue.530.30.MT.trait6	CD3 on TD CD4+	GCST90001844	Inverse variance weighted	26	-0.0266317	0.0140993	0.0589099	-0.0542664	0.00100296	0.97372	0.94718	1.001	1
MFI	Treg	Blue.585.42.Treg.trait10	CD28 on CD39+ activated Treg	GCST90001886	Inverse variance weighted	34	0.0212809	0.0111698	0.0567512	-0.000611855	0.0431736	1.02151	0.999388	1.04412	1
MFI	Treg	Blue.585.42.Treg.trait18	CD28 on CD45RA- CD4 not Treg	GCST90001891	Inverse variance weighted	29	0.0277267	0.0147607	0.0603252	-0.00120434	0.0566578	1.02811	0.998796	1.05829	1
MFI	Treg	Blue.585.42.Treg.trait9	CD28 on activated Treg	GCST90001902	Inverse variance weighted	23	0.0269711	0.0144067	0.0611908	-0.00126615	0.0552083	1.02734	0.998735	1.05676	1
MFI	cDC	Red.780.60.cDC.trait3	CD80 on plasmacytoid DC	GCST90002037	Inverse variance weighted	24	0.0212925	0.0112397	0.0581703	-0.000737184	0.0433223	1.02152	0.999263	1.04427	1
MFI	Treg	Violet.510.50.Treg.trait4	CD8 on CD28- CD8br	GCST90002120	Inverse variance weighted	24	0.0450416	0.0238034	0.0584596	-0.00161302	0.0916962	1.04607	0.998388	1.09603	1
Absolute count	B cell	BC_Trait4	IgD- CD38br AC	GCST90001420	Inverse variance weighted	17	0.0347047	0.0186808	0.0632014	-0.00190971	0.0713191	1.03531	0.998092	1.07392	1
Relative count	TBNK	TB_ry_Trait516	CD8br %T cell	GCST90001593	Inverse variance weighted	23	-0.0316018	0.0169909	0.0628966	-0.064904	0.00170043	0.968892	0.937157	1.0017	1
MFI	Monocyte	mono.trait54	HLA DR on monocyte	GCST90002010	Inverse variance weighted	48	-0.0155369	0.00844532	0.0658114	-0.0320897	0.00101592	0.984583	0.96842	1.00102	1
Relative count	Maturation stages of T cell	MT_Trait533	TD CD8br %T cell	GCST90001559	Inverse variance weighted	31	-0.0289091	0.0159725	0.070306	-0.0602151	0.00239692	0.971505	0.941562	1.0024	1
MFI	B cell	Bcells.trait785	IgD on unsw mem	GCST90001826	Inverse variance weighted	37	-0.0510872	0.0284916	0.072963	-0.106931	0.00475633	0.950196	0.898588	1.00477	1
MFI	Treg	Blue.585.42.Treg.trait19	CD28 on CD39+ CD4+	GCST90001892	Inverse variance weighted	66	0.0156132	0.0086379	0.0706814	-0.00131712	0.0325435	1.01574	0.998684	1.03308	1
MFI	Treg	Blue.585.42.Treg.trait20	CD28 on CD28+ CD4+	GCST90001894	Inverse variance weighted	39	0.0225733	0.0125863	0.0728955	-0.00209581	0.0472424	1.02283	0.997906	1.04838	1
MFI	Maturation stages of T cell	Red.660.20.MT.trait2	CD4 on CM CD4 +	GCST90002023	Inverse variance weighted	15	-0.0471604	0.0263167	0.0731274	-0.0987411	0.00442028	0.953934	0.905977	1.00443	1
Absolute count	B cell	BC_Trait26	Memory B cell AC	GCST90001407	Inverse variance weighted	14	0.0314397	0.017849	0.0781667	-0.00354439	0.0664238	1.03194	0.996462	1.06868	1
MFI	B cell	Bcells.trait141	BAFF-R on IgD+ CD38- unsw mem	GCST90001707	Inverse variance weighted	127	0.00918253	0.00518158	0.0763698	-0.000973363	0.0193384	1.00922	0.999027	1.01953	1
MFI	Treg	Blue.530.30.Treg.trait12	CD3 on CD39+ activated Treg	GCST90001854	Inverse variance weighted	66	0.0168129	0.00955138	0.0783646	-0.00190784	0.0355336	1.01695	0.998094	1.03617	1
MFI	TBNK	Blue.670.LP.TBNK.trait3	CD45 on T cell	GCST90001915	Inverse variance weighted	14	-0.0272645	0.0154529	0.0776699	-0.0575522	0.00302306	0.973104	0.944073	1.00303	1
MFI	cDC	Violet.510.50.cDC.trait3	HLA DR on plasmacytoid DC	GCST90002105	Inverse variance weighted	88	-0.0165076	0.00928531	0.0754331	-0.0347068	0.00169158	0.983628	0.965889	1.00169	1
MFI	TBNK	Blue.670.LP.TBNK.trait13	CD45 on granulocyte	GCST90001913	Inverse variance weighted	16	0.0468571	0.0267431	0.0797535	-0.00555942	0.0992737	1.04797	0.994456	1.10437	1
Absolute count	TBNK	TB_Trait575	Granulocyte AC	GCST90001651	Inverse variance weighted	23	0.0288635	0.0166062	0.0821902	-0.00368463	0.0614117	1.02928	0.996322	1.06334	1
MFI	Treg	Blue.585.42.Treg.trait13	CD28 on activated & secreting Treg	GCST90001889	Inverse variance weighted	33	0.0211025	0.0122883	0.0859268	-0.00298253	0.0451875	1.02133	0.997022	1.04622	1
MFI	Treg	Red.780.60.Treg.trait8	CD4 on CD39+ secreting Treg	GCST90002069	Inverse variance weighted	28	0.0196758	0.0114961	0.0869841	-0.00285648	0.0422081	1.01987	0.997148	1.04311	1
Relative count	Maturation stages of T cell	MT_Trait523	CM CD8br %CD8br	GCST90001549	Inverse variance weighted	28	-0.0311014	0.0186887	0.0960765	-0.0677312	0.0055285	0.969377	0.934512	1.00554	1
Absolute count	TBNK	TB_Trait507	Lymphocyte AC	GCST90001601	Inverse variance weighted	17	-0.035127	0.0209941	0.0942907	-0.0762754	0.0060214	0.965483	0.926561	1.00604	1
Relative count	TBNK	TB_Trait568	NK %lymphocyte	GCST90001647	Inverse variance weighted	30	-0.0187361	0.0112527	0.095907	-0.0407915	0.00331923	0.981438	0.960029	1.00332	1
MFI	B cell	Bcells.trait329	CD19 on PB/PC	GCST90001739	Inverse variance weighted	22	-0.0370292	0.0220209	0.0926565	-0.0801901	0.00613176	0.963648	0.922941	1.00615	1
MFI	Maturation stages of T cell	HVEM1000_150630.trait11	HVEM on EM CD8br	GCST90001873	Inverse variance weighted	17	-0.0241084	0.0144861	0.0960642	-0.0525011	0.00428439	0.97618	0.948853	1.00429	1
Absolute count	B cell	BC_Trait18	Unsw mem AC	GCST90001398	Inverse variance weighted	18	0.0435827	0.0271172	0.108011	-0.00956706	0.0967324	1.04455	0.990479	1.10157	1
Relative count	TBNK	f_MONO_Trait504	HLA DR++ monocyte %leukocyte	GCST90001476	Inverse variance weighted	16	-0.0328549	0.0201657	0.10326	-0.0723796	0.00666975	0.967679	0.930178	1.00669	1
Absolute count	TBNK	TB_Trait548	CD8br NKT AC	GCST90001630	Inverse variance weighted	26	0.0284026	0.0173007	0.100652	-0.00550679	0.062312	1.02881	0.994508	1.06429	1
MFI	B cell	Bcells.trait383	CD20 on IgD+ CD38br	GCST90001751	Inverse variance weighted	35	0.0245177	0.0151914	0.106544	-0.0052574	0.0542928	1.02482	0.994756	1.05579	1
MFI	B cell	Bcells.trait649	CD38 on IgD+	GCST90001818	Inverse variance weighted	16	-0.0467682	0.0286029	0.102032	-0.10283	0.00929362	0.954309	0.90228	1.00934	1
MFI	B cell	Bcells.trait787	IgD on transitional	GCST90001828	Inverse variance weighted	36	-0.0309097	0.018935	0.102593	-0.0680223	0.00620293	0.969563	0.93424	1.00622	1
MFI	Treg	Blue.585.42.Treg.trait5	CD28 on CD4+	GCST90001898	Inverse variance weighted	39	0.0202241	0.0124659	0.104728	-0.0042091	0.0446573	1.02043	0.9958	1.04567	1
MFI	Monocyte	mono.trait11	CD40 on CD14+ CD16+ monocyte	GCST90001981	Inverse variance weighted	70	-0.0142716	0.00868079	0.100166	-0.031286	0.00274272	0.98583	0.969198	1.00275	1
MFI	Monocyte	mono.trait17	CD40 on monocytes	GCST90001985	Inverse variance weighted	76	-0.011665	0.00724818	0.107535	-0.0258714	0.00254141	0.988403	0.97446	1.00254	1
Morphological parameter	cDC	SSC.cDC.trait2	SSC-A on myeloid DC	GCST90002071	Inverse variance weighted	33	-0.019679	0.0122549	0.108317	-0.0436985	0.00434062	0.980513	0.957242	1.00435	1
Absolute count	Maturation stages of T cell	MT_Trait551	TD DN (CD4-CD8-) AC	GCST90001572	Inverse variance weighted	21	0.0283979	0.01778	0.110226	-0.00645101	0.0632468	1.0288	0.99357	1.06529	1
Relative count	TBNK	RATIO_CD4_CD8B	CD4/CD8br	GCST90001589	Inverse variance weighted	14	0.0390917	0.0247438	0.114139	-0.00940614	0.0875895	1.03987	0.990638	1.09154	1
MFI	cDC	Blue.530.30.cDC.trait3	CD62L on CD62L+ DC	GCST90001833	Inverse variance weighted	24	0.0275647	0.0175556	0.116383	-0.00684423	0.0619737	1.02795	0.993179	1.06393	1
MFI	Treg	Blue.530.30.Treg.trait11	CD3 on activated Treg	GCST90001853	Inverse variance weighted	63	0.0138624	0.00889975	0.119324	-0.00358111	0.0313059	1.01396	0.996425	1.0318	1
MFI	Treg	Blue.780.60.CD25.trait9	CD25 on activated & secreting Treg	GCST90001943	Inverse variance weighted	18	-0.0153094	0.00983969	0.119737	-0.0345952	0.00397641	0.984807	0.965996	1.00398	1
Absolute count	Maturation stages of T cell	MT_Trait511	TD CD4+ AC	GCST90001545	Inverse variance weighted	11	-0.0410763	0.0265372	0.121652	-0.0930892	0.0109365	0.959756	0.911112	1.011	1
MFI	cDC	Blue.670.LP.cDC.trait3	CD86 on monocyte	GCST90001905	Inverse variance weighted	18	-0.0236422	0.0153115	0.122569	-0.0536528	0.00636841	0.976635	0.947761	1.00639	1
MFI	cDC	Blue.530.30.cDC.trait4	CD62L on monocyte	GCST90001834	Inverse variance weighted	38	0.0181555	0.0118536	0.125611	-0.00507759	0.0413885	1.01832	0.994935	1.04226	1
MFI	Treg	Blue.780.60.CD25.trait2	CD25 on CD4 Treg	GCST90001936	Inverse variance weighted	22	-0.0169434	0.0111389	0.128233	-0.0387757	0.00488877	0.983199	0.961967	1.0049	1
Relative count	B cell	BC_Trait49	IgD- CD38- %lymphocyte	GCST90001427	Inverse variance weighted	29	0.0268802	0.0177344	0.129593	-0.00787927	0.0616396	1.02724	0.992152	1.06358	1
Absolute count	Treg	Treg_Trait596	CD25++ CD8br AC	GCST90001681	Inverse variance weighted	31	-0.0238983	0.0158819	0.132387	-0.0550268	0.00723016	0.976385	0.94646	1.00726	1
MFI	Myeloid cell	Violet.510.50.MDSC.trait7	HLA DR on CD33- HLA DR+	GCST90002112	Inverse variance weighted	38	-0.0281111	0.0187192	0.133167	-0.0648008	0.00857849	0.97228	0.937254	1.00862	1
Absolute count	B cell	BC_Trait12	IgD+ CD38dim AC	GCST90001394	Inverse variance weighted	27	0.0123986	0.0086342	0.151006	-0.00452442	0.0293216	1.01248	0.995486	1.02976	1
Absolute count	Treg	f_Treg_Trait506	CD39+ resting Treg AC	GCST90001483	Inverse variance weighted	133	-0.00871017	0.00595058	0.143262	-0.0203733	0.00295297	0.991328	0.979833	1.00296	1
Absolute count	Treg	f_Treg_Trait527	Activated & secreting Treg AC	GCST90001501	Inverse variance weighted	22	0.0103367	0.00712946	0.147099	-0.00363705	0.0243104	1.01039	0.99637	1.02461	1
Relative count	Maturation stages of T cell	MT_Trait532	TD CD8br %CD8br	GCST90001558	Inverse variance weighted	49	-0.0189466	0.0130572	0.146767	-0.0445387	0.00664553	0.981232	0.956439	1.00667	1
Relative count	TBNK	TB_ry_Trait525	CD8dim %T cell	GCST90001597	Inverse variance weighted	28	0.0325862	0.0221248	0.140795	-0.0107783	0.0759507	1.03312	0.98928	1.07891	1
Relative count	TBNK	TB_Trait540	NKT %T cell	GCST90001622	Inverse variance weighted	42	0.0214328	0.0146245	0.142772	-0.00723114	0.0500967	1.02166	0.992795	1.05137	1
MFI	TBNK	Blue.670.LP.TBNK.trait4	CD45 on CD4+	GCST90001916	Inverse variance weighted	12	0.0392784	0.0273244	0.150581	-0.0142775	0.0928343	1.04006	0.985824	1.09728	1
MFI	Treg	Blue.670.LP.Treg.trait13	CD127 on granulocyte	GCST90001926	Inverse variance weighted	42	0.0198456	0.0137613	0.149266	-0.00712657	0.0468178	1.02004	0.992899	1.04793	1
MFI	Treg	Blue.780.60.CD25.trait8	CD25 on CD39+ secreting Treg	GCST90001942	Inverse variance weighted	17	-0.0194501	0.0134252	0.147401	-0.0457635	0.00686333	0.980738	0.955268	1.00689	1
Morphological parameter	TBNK	FSC.TBNK.trait5	FSC-A on CD8br	GCST90001974	Inverse variance weighted	17	-0.0373917	0.0256291	0.144577	-0.0876247	0.0128413	0.963299	0.916105	1.01292	1
MFI	Maturation stages of T cell	Red.780.60.MT.trait2	CD8 on CM CD8br	GCST90002054	Inverse variance weighted	27	-0.0391279	0.0270373	0.147846	-0.0921211	0.0138652	0.961628	0.911995	1.01396	1
Morphological parameter	TBNK	SSC.TBNK.trait13	SSC-A on granulocyte	GCST90002078	Inverse variance weighted	42	0.0162505	0.0112905	0.150065	-0.00587898	0.03838	1.01638	0.994138	1.03913	1
Relative count	B cell	BC_Trait17	Unsw mem %B cell	GCST90001397	Inverse variance weighted	36	0.0213207	0.0150901	0.157687	-0.00825589	0.0508972	1.02155	0.991778	1.05221	1
MFI	Monocyte	mono.trait3	CX3CR1 on CD14- CD16-	GCST90001994	Inverse variance weighted	39	0.0153454	0.0109108	0.159592	-0.00603974	0.0367306	1.01546	0.993978	1.03741	1
MFI	cDC	Blue.780.60.cDC.trait1	CD123 on plasmacytoid DC	GCST90001944	Inverse variance weighted	22	-0.0142975	0.0102692	0.163842	-0.0344252	0.00583021	0.985804	0.966161	1.00585	1
MFI	cDC	Blue.780.60.cDC.trait2	CD123 on CD62L+ plasmacytoid DC	GCST90001945	Inverse variance weighted	22	-0.0143455	0.0102805	0.162894	-0.0344954	0.00580436	0.985757	0.966093	1.00582	1
MFI	Myeloid cell	Red.780.60.MDSC.trait10	CD45 on CD33br HLA DR+ CD14-	GCST90002042	Inverse variance weighted	15	-0.0247378	0.0177362	0.163087	-0.0595008	0.0100252	0.975566	0.942235	1.01008	1
Relative count	B cell	BC_Trait23	PB/PC %B cell	GCST90001404	Inverse variance weighted	25	-0.0235623	0.0188487	0.211271	-0.0605056	0.0133811	0.976713	0.941288	1.01347	1
Relative count	B cell	BC_Trait25	Memory B cell %B cell	GCST90001406	Inverse variance weighted	24	-0.0236988	0.0190104	0.212536	-0.0609591	0.0135615	0.97658	0.940862	1.01365	1
Absolute count	B cell	BC_Trait32	IgD+ CD24+ AC	GCST90001412	Inverse variance weighted	27	0.0276196	0.0215065	0.199056	-0.0145331	0.0697724	1.028	0.985572	1.07226	1
Absolute count	B cell	BC_Trait36	IgD+ CD24- AC	GCST90001416	Inverse variance weighted	24	0.0135275	0.0104028	0.193475	-0.00686204	0.033917	1.01362	0.993161	1.0345	1
Absolute count	B cell	BC_Trait40	CD20- AC	GCST90001421	Inverse variance weighted	25	0.0290174	0.0219929	0.187036	-0.0140887	0.0721234	1.02944	0.98601	1.07479	1
Relative count	B cell	BC_Trait64	CD24+ CD27+ %lymphocyte	GCST90001442	Inverse variance weighted	32	0.0150763	0.0111955	0.178095	-0.0068668	0.0370195	1.01519	0.993157	1.03771	1
Relative count	Treg	f_Treg_Trait529	Activated & secreting Treg %CD4+	GCST90001503	Inverse variance weighted	38	-0.00939143	0.0072313	0.19404	-0.0235648	0.00478192	0.990653	0.976711	1.00479	1
Relative count	Myeloid cell	MDSC_Trait28	CD33dim HLA DR+ CD11b- %CD33dim HLA DR+	GCST90001528	Inverse variance weighted	32	-0.0113518	0.00901115	0.207759	-0.0290137	0.00631004	0.988712	0.971403	1.00633	1
Absolute count	Maturation stages of T cell	MT_ry_Trait514	CD45RA- CD4+ AC	GCST90001534	Inverse variance weighted	13	-0.0196689	0.014912	0.187169	-0.0488964	0.00955855	0.980523	0.95228	1.0096	1
Absolute count	Maturation stages of T cell	MT_Trait531	TD CD8br AC	GCST90001557	Inverse variance weighted	24	-0.0298023	0.022823	0.191621	-0.0745354	0.0149308	0.970637	0.928175	1.01504	1
Relative count	Maturation stages of T cell	MT_Trait549	EM DN (CD4-CD8-) %DN	GCST90001570	Inverse variance weighted	34	0.0175915	0.0143891	0.221497	-0.0106112	0.0457941	1.01775	0.989445	1.04686	1
Relative count	Maturation stages of T cell	MT_Trait552	TD DN (CD4-CD8-) %DN	GCST90001573	Inverse variance weighted	28	-0.0188041	0.0154426	0.223347	-0.0490717	0.0114634	0.981372	0.952113	1.01153	1
Absolute count	Monocyte	N_MONO_Trait501	CD14- CD16+ monocyte AC	GCST90001579	Inverse variance weighted	29	-0.0230333	0.0171207	0.178511	-0.0565898	0.0105231	0.97723	0.944982	1.01058	1
Relative count	TBNK	RATIO_CD3_B	T/B	GCST90001588	Inverse variance weighted	36	-0.0205301	0.016623	0.216815	-0.0531112	0.012051	0.979679	0.948275	1.01212	1
Absolute count	TBNK	TB_ry_Trait512	CD4+ AC	GCST90001590	Inverse variance weighted	19	-0.0335519	0.0254912	0.188101	-0.0835146	0.0164108	0.967005	0.919878	1.01655	1
Relative count	TBNK	TB_Trait514	CD4+ %leukocyte	GCST90001606	Inverse variance weighted	16	-0.0283929	0.0233308	0.223616	-0.0741212	0.0173355	0.972006	0.928559	1.01749	1
Relative count	TBNK	TB_Trait555	DN (CD4-CD8-) NKT %T cell	GCST90001637	Inverse variance weighted	52	-0.018463	0.0143611	0.198573	-0.0466106	0.0096847	0.981706	0.954459	1.00973	1
Absolute count	TBNK	TB_Trait563	B cell AC	GCST90001642	Inverse variance weighted	31	0.0210037	0.017219	0.222542	-0.0127456	0.054753	1.02123	0.987335	1.05628	1
Relative count	Treg	Treg_Trait588	CD28- CD127- CD25++ CD8br %T cell	GCST90001673	Inverse variance weighted	14	0.0266519	0.0205946	0.195624	-0.0137136	0.0670174	1.02701	0.98638	1.06931	1
Relative count	Treg	Treg_Trait598	CD127- CD8br %CD8br	GCST90001683	Inverse variance weighted	13	0.0298542	0.0241115	0.215651	-0.0174042	0.0771127	1.0303	0.982746	1.08016	1
Relative count	Treg	Treg_Trait604	CD28+ CD45RA+ CD8br %CD8br	GCST90001689	Inverse variance weighted	34	-0.0114478	0.00910039	0.208412	-0.0292845	0.00638898	0.988617	0.97114	1.00641	1
Absolute count	Treg	Treg_Trait700	CD45RA- CD28- CD8br AC	GCST90001695	Inverse variance weighted	435	1.38051e-05	1.08021e-05	0.201248	-7.36696e-06	3.49772e-05	1.00001	0.999993	1.00003	1
MFI	B cell	Bcells.trait151	BAFF-R on IgD- CD38dim	GCST90001714	Inverse variance weighted	4	0.0422335	0.033154	0.202713	-0.0227483	0.107215	1.04314	0.977508	1.11317	1
MFI	B cell	Bcells.trait308	CD19 on IgD+ CD24+	GCST90001724	Inverse variance weighted	33	-0.0166017	0.0120649	0.16881	-0.0402489	0.00704542	0.983535	0.96055	1.00707	1
MFI	B cell	Bcells.trait333	CD19 on transitional	GCST90001742	Inverse variance weighted	26	-0.0202268	0.0158514	0.201947	-0.0512955	0.010842	0.979976	0.949998	1.0109	1
MFI	B cell	Bcells.trait492	CD25 on IgD+ CD38-	GCST90001780	Inverse variance weighted	36	0.00975214	0.00770397	0.205564	-0.00534764	0.0248519	1.0098	0.994667	1.02516	1
MFI	B cell	Bcells.trait495	CD25 on IgD+ CD38br	GCST90001783	Inverse variance weighted	20	-0.0296974	0.0226195	0.189213	-0.0740316	0.0146369	0.970739	0.928642	1.01474	1
MFI	B cell	Bcells.trait501	CD25 on IgD- CD27-	GCST90001786	Inverse variance weighted	22	-0.027071	0.0218042	0.214403	-0.0698073	0.0156653	0.973292	0.932573	1.01579	1
MFI	B cell	Bcells.trait511	CD25 on IgD+	GCST90001794	Inverse variance weighted	33	0.0153598	0.0121403	0.205805	-0.00843529	0.0391548	1.01548	0.9916	1.03993	1
MFI	Treg	Blue.530.30.Treg.trait14	CD3 on CD39+ secreting Treg	GCST90001856	Inverse variance weighted	57	0.0143676	0.011311	0.204001	-0.00780189	0.0365371	1.01447	0.992228	1.03721	1
MFI	Treg	Blue.530.30.Treg.trait5	CD3 on CD28- CD8br	GCST90001865	Inverse variance weighted	22	0.0231338	0.0178562	0.195127	-0.0118644	0.0581319	1.0234	0.988206	1.05985	1
MFI	Maturation stages of T cell	HVEM1000_150630.trait3	HVEM on CM CD4+	GCST90001876	Inverse variance weighted	15	-0.0154941	0.0112861	0.169798	-0.0376148	0.00662656	0.984625	0.963084	1.00665	1
MFI	Maturation stages of T cell	HVEM1000_150630.trait6	HVEM on TD CD4+	GCST90001879	Inverse variance weighted	25	0.019269	0.0139346	0.166723	-0.00804291	0.0465809	1.01946	0.991989	1.04768	1
MFI	Treg	Blue.670.LP.Treg.trait3	CD127 on CD28+ CD45RA- CD8br	GCST90001928	Inverse variance weighted	16	-0.0304144	0.0226414	0.179171	-0.0747915	0.0139627	0.970043	0.927937	1.01406	1
MFI	Treg	Blue.670.LP.Treg.trait6	CD127 on CD4+	GCST90001931	Inverse variance weighted	8	-0.0355493	0.0286742	0.215062	-0.0917506	0.0206521	0.965075	0.912333	1.02087	1
MFI	Myeloid cell	Blue.780.60.MDSC.trait7	CD33 on Im MDSC	GCST90001955	Inverse variance weighted	68	-0.00909938	0.0071599	0.203771	-0.0231328	0.00493403	0.990942	0.977133	1.00495	1
Morphological parameter	TBNK	FSC.TBNK.trait10	FSC-A on B cell	GCST90001968	Inverse variance weighted	23	0.0254936	0.020897	0.222478	-0.0154645	0.0664518	1.02582	0.984654	1.06871	1
MFI	Monocyte	mono.trait10	CD40 on CD14+ CD16- monocyte	GCST90001980	Inverse variance weighted	48	-0.0155623	0.0126547	0.218787	-0.0403656	0.00924099	0.984558	0.960438	1.00928	1
MFI	Monocyte	mono.trait42	CD64 on CD14- CD16-	GCST90002001	Inverse variance weighted	16	-0.0270667	0.0220509	0.219647	-0.0702864	0.016153	0.973296	0.932127	1.01628	1
MFI	Monocyte	mono.trait47	CD16 on CD14+ CD16+ monocyte	GCST90002005	Inverse variance weighted	72	-0.0127027	0.00932606	0.173176	-0.0309818	0.00557634	0.987378	0.969493	1.00559	1
MFI	cDC	Red.660.20.cDC.trait2	CCR2 on CD62L+ myeloid DC	GCST90002014	Inverse variance weighted	27	0.0219938	0.0167098	0.188101	-0.0107575	0.054745	1.02224	0.9893	1.05627	1
MFI	Maturation stages of T cell	Red.660.20.MT.trait6	CD4 on CD45RA+ CD4+	GCST90002027	Inverse variance weighted	27	-0.0232961	0.0175711	0.184899	-0.0577356	0.0111433	0.976973	0.9439	1.01121	1
MFI	TBNK	Red.660.20.TBNK.trait2	CD19 on B cell	GCST90002028	Inverse variance weighted	24	-0.0199606	0.0153353	0.193049	-0.0500177	0.0100966	0.980237	0.951213	1.01015	1
MFI	cDC	Red.780.60.cDC.trait6	CD80 on granulocyte	GCST90002040	Inverse variance weighted	32	0.0187429	0.01481	0.205671	-0.0102847	0.0477705	1.01892	0.989768	1.04893	1
Morphological parameter	TBNK	SSC.TBNK.trait12	SSC-A on HLA DR+ NK	GCST90002077	Inverse variance weighted	53	-0.0120003	0.00897336	0.181117	-0.0295881	0.0055875	0.988071	0.970845	1.0056	1
Morphological parameter	TBNK	SSC.TBNK.trait8	SSC-A on HLA DR+ CD4+	GCST90002085	Inverse variance weighted	22	-0.0186714	0.0145525	0.19948	-0.0471943	0.00985155	0.981502	0.953902	1.0099	1
MFI	Maturation stages of T cell	Violet.450.50.MT.trait3	CD45RA on naive CD8br	GCST90002100	Inverse variance weighted	41	0.0151501	0.0117574	0.197552	-0.00789439	0.0381945	1.01527	0.992137	1.03893	1
MFI	Treg	Violet.450.50.Treg.trait2	CD45RA on resting Treg	GCST90002102	Inverse variance weighted	66	-0.00930678	0.00751973	0.215846	-0.0240454	0.00543189	0.990736	0.976241	1.00545	1
MFI	Treg	Violet.450.50.Treg.trait3	CD45RA on CD39+ resting Treg	GCST90002103	Inverse variance weighted	15	-0.0184318	0.0133108	0.166138	-0.044521	0.00765744	0.981737	0.956456	1.00769	1
Relative count	Treg	Treg_Trait589	CD28- CD127- CD25++ CD8br %CD8br	GCST90001674	Inverse variance weighted	18	0.0205692	0.0170659	0.228095	-0.01288	0.0540185	1.02078	0.987203	1.0555	1
MFI	Treg	Blue.530.30.Treg.trait1	CD3 on T cell	GCST90001851	Inverse variance weighted	54	0.0117811	0.00979166	0.228909	-0.00741059	0.0309727	1.01185	0.992617	1.03146	1
MFI	Treg	Blue.670.LP.Treg.trait4	CD127 on CD28+ CD45RA+ CD8br	GCST90001929	Inverse variance weighted	27	0.0160441	0.0132694	0.226625	-0.00996405	0.0420522	1.01617	0.990085	1.04295	1
MFI	cDC	Red.780.60.cDC.trait4	CD80 on CD62L+ plasmacytoid DC	GCST90002038	Inverse variance weighted	24	0.0140645	0.0116922	0.229016	-0.00885223	0.0369813	1.01416	0.991187	1.03767	1
Absolute count	cDC	f_DC_Trait508	CD62L- DC AC	GCST90001462	Inverse variance weighted	54	0.00964129	0.00805793	0.231502	-0.00615224	0.0254348	1.00969	0.993867	1.02576	1
MFI	Myeloid cell	Blue.780.60.MDSC.trait14	CD33 on Gr MDSC	GCST90001950	Inverse variance weighted	35	-0.0141409	0.0117994	0.230745	-0.0372677	0.00898592	0.985959	0.963418	1.00903	1
MFI	B cell	Bcells.trait418	CD24 on CD24+ CD27+	GCST90001764	Inverse variance weighted	2	-0.10514	0.0887663	0.236229	-0.279122	0.0688414	0.900198	0.756447	1.07127	1
MFI	TBNK	Blue.530.30.TBNK.trait5	CD3 on NKT	GCST90001848	Inverse variance weighted	16	-0.0272283	0.0229988	0.236451	-0.0723059	0.0178492	0.973139	0.930246	1.01801	1
Relative count	B cell	BC_Trait5	IgD- CD38dim %B cell	GCST90001428	Inverse variance weighted	25	0.0156346	0.0133788	0.242562	-0.0105879	0.0418571	1.01576	0.989468	1.04275	1
Relative count	Treg	Treg_Trait592	CD28- CD25++ CD8br %CD8br	GCST90001677	Inverse variance weighted	24	-0.0247598	0.0211551	0.241842	-0.0662239	0.0167042	0.975544	0.935921	1.01684	1
MFI	Maturation stages of T cell	Blue.670.LP.MT.trait1	CCR7 on naive CD4+	GCST90001907	Inverse variance weighted	21	0.0145358	0.0124145	0.241651	-0.00979667	0.0388683	1.01464	0.990251	1.03963	1
Absolute count	Maturation stages of T cell	MT_Trait506	Naive CD4+ AC	GCST90001540	Inverse variance weighted	22	0.0249361	0.0215191	0.246541	-0.0172412	0.0671135	1.02525	0.982907	1.06942	1
Relative count	Maturation stages of T cell	MT_Trait547	Naive DN (CD4-CD8-) %T cell	GCST90001568	Inverse variance weighted	26	0.0225039	0.0194447	0.247137	-0.0156076	0.0606154	1.02276	0.984514	1.06249	1
MFI	Monocyte	mono.trait14	CD14 on CD14+ CD16+ monocyte	GCST90001983	Inverse variance weighted	21	0.0243766	0.0210924	0.247802	-0.0169645	0.0657177	1.02468	0.983179	1.06793	1
Relative count	B cell	BC_Trait51	IgD+ CD38dim %lymphocyte	GCST90001430	Inverse variance weighted	29	0.0146165	0.0130195	0.261583	-0.0109018	0.0401348	1.01472	0.989157	1.04095	1
Relative count	Myeloid cell	MDSC_Trait16	CD33br HLA DR+ CD14dim %CD33br HLA DR+	GCST90001521	Inverse variance weighted	24	0.0175987	0.0156836	0.261814	-0.013141	0.0483385	1.01775	0.986945	1.04953	1
Relative count	Treg	Treg_Trait707	CD45RA+ CD28- CD8br %CD8br	GCST90001699	Inverse variance weighted	29	-0.000464836	0.000413469	0.260913	-0.00127524	0.000345563	0.999535	0.998726	1.00035	1
MFI	B cell	Bcells.trait328	CD19 on unsw mem	GCST90001738	Inverse variance weighted	25	-0.0266295	0.0234559	0.256249	-0.072603	0.019344	0.973722	0.92997	1.01953	1
MFI	B cell	Bcells.trait389	CD20 on IgD- CD27-	GCST90001754	Inverse variance weighted	23	0.0204243	0.0182063	0.261938	-0.0152601	0.0561087	1.02063	0.984856	1.05771	1
MFI	B cell	Bcells.trait448	CD24 on memory B cell	GCST90001771	Inverse variance weighted	37	-0.0149504	0.0132047	0.257548	-0.0408316	0.0109308	0.985161	0.959991	1.01099	1
MFI	B cell	Bcells.trait490	CD25 on IgD+ CD24+	GCST90001778	Inverse variance weighted	37	0.012792	0.0112408	0.25512	-0.00923991	0.034824	1.01287	0.990803	1.03544	1
MFI	B cell	Bcells.trait597	CD38 on CD20-	GCST90001809	Inverse variance weighted	18	0.0282423	0.0251653	0.261747	-0.0210817	0.0775664	1.02864	0.979139	1.08065	1
Morphological parameter	TBNK	FSC.TBNK.trait12	FSC-A on HLA DR+ NK	GCST90001970	Inverse variance weighted	42	-0.0121128	0.0108001	0.262058	-0.033281	0.00905546	0.98796	0.967267	1.0091	1
MFI	cDC	Violet.450.50.cDC.trait1	CD11c on myeloid DC	GCST90002087	Inverse variance weighted	42	0.0156197	0.0138946	0.260948	-0.0116138	0.0428532	1.01574	0.988453	1.04378	1
Absolute count	TBNK	TB_Trait542	HLA DR+ CD4+ AC	GCST90001624	Inverse variance weighted	21	-0.0211396	0.0188998	0.263349	-0.0581832	0.015904	0.979082	0.943477	1.01603	1
Relative count	Treg	Treg_Trait701	CD45RA- CD28- CD8br %CD8br	GCST90001696	Inverse variance weighted	65	0.000498883	0.000450725	0.26836	-0.000384537	0.0013823	1.0005	0.999616	1.00138	1
Absolute count	Myeloid cell	MDSC_Trait22	CD33- HLA DR- AC	GCST90001522	Inverse variance weighted	18	-0.0207218	0.0187734	0.269685	-0.0575177	0.016074	0.979491	0.944105	1.0162	1
Absolute count	Treg	f_Treg_Trait521	Activated & resting Treg AC	GCST90001498	Inverse variance weighted	19	-0.0255799	0.0234784	0.27593	-0.0715975	0.0204378	0.974745	0.930905	1.02065	1
Absolute count	Myeloid cell	MDSC_Trait1	HSC AC	GCST90001514	Inverse variance weighted	24	-0.0133985	0.0123767	0.279003	-0.0376569	0.0108598	0.986691	0.963043	1.01092	1
Relative count	Treg	Treg_Trait597	CD127- CD8br %T cell	GCST90001682	Inverse variance weighted	13	-0.035079	0.0322814	0.277185	-0.0983506	0.0281925	0.965529	0.906331	1.02859	1
MFI	Maturation stages of T cell	HVEM1000_150630.trait8	HVEM on CD8br	GCST90001881	Inverse variance weighted	20	-0.0174905	0.0161149	0.277761	-0.0490757	0.0140947	0.982662	0.952109	1.01419	1
MFI	Monocyte	mono.trait22	CD40 on CD14- CD16+ monocyte	GCST90001989	Inverse variance weighted	83	-0.00922313	0.0084338	0.274134	-0.0257534	0.00730711	0.990819	0.974575	1.00733	1
Absolute count	B cell	BC_Trait14	IgD+ CD38- AC	GCST90001396	Inverse variance weighted	16	0.0230544	0.0252787	0.361763	-0.0264918	0.0726006	1.02332	0.973856	1.0753	1
Relative count	B cell	BC_Trait35	IgD+ CD24- %B cell	GCST90001415	Inverse variance weighted	15	0.0156411	0.0155779	0.315351	-0.0148916	0.0461738	1.01576	0.985219	1.04726	1
Absolute count	B cell	BC_Trait38	CD24+ CD27+ AC	GCST90001418	Inverse variance weighted	24	0.0161786	0.0157076	0.303017	-0.0146083	0.0469655	1.01631	0.985498	1.04809	1
Relative count	B cell	BC_Trait48	IgD- CD38dim %lymphocyte	GCST90001426	Inverse variance weighted	28	0.0142787	0.015529	0.357844	-0.0161582	0.0447156	1.01438	0.983972	1.04573	1
Relative count	B cell	BC_Trait50	IgD+ CD38br %lymphocyte	GCST90001429	Inverse variance weighted	21	0.0343968	0.0321135	0.284124	-0.0285456	0.0973392	1.035	0.971858	1.10223	1
Relative count	B cell	BC_Trait54	Unsw Mem %lymphocyte	GCST90001432	Inverse variance weighted	26	0.021841	0.0244313	0.371334	-0.0260443	0.0697263	1.02208	0.974292	1.07221	1
Absolute count	cDC	DC_Trait524	CD11c+ monocyte AC	GCST90001448	Inverse variance weighted	14	-0.0205245	0.021214	0.333295	-0.062104	0.021055	0.979685	0.939785	1.02128	1
Relative count	cDC	DC_Trait531	CD11c+ CD62L- monocyte %monocyte	GCST90001453	Inverse variance weighted	19	0.0192928	0.0221646	0.384064	-0.0241499	0.0627355	1.01948	0.976139	1.06475	1
Absolute count	cDC	DC_Trait534	CD11c+ HLA DR++ monocyte AC	GCST90001456	Inverse variance weighted	14	-0.025795	0.028694	0.36867	-0.0820353	0.0304453	0.974535	0.921239	1.03091	1
Absolute count	cDC	f_DC_Trait504	Plasmacytoid DC AC	GCST90001460	Inverse variance weighted	29	0.0115099	0.012122	0.342364	-0.0122492	0.035269	1.01158	0.987826	1.0359	1
Absolute count	cDC	f_DC_Trait512	CD86+ myeloid DC AC	GCST90001464	Inverse variance weighted	66	-0.00814339	0.00842186	0.333577	-0.0246502	0.00836346	0.99189	0.975651	1.0084	1
Relative count	Treg	f_Treg_Trait507	CD39+ resting Treg %resting Treg	GCST90001484	Inverse variance weighted	145	0.00619667	0.00592618	0.295726	-0.00541865	0.017812	1.00622	0.994596	1.01797	1
Relative count	Treg	f_Treg_Trait520	CD39+ secreting Treg %CD4 Treg	GCST90001497	Inverse variance weighted	181	0.00536313	0.00572081	0.348513	-0.00584966	0.0165759	1.00538	0.994167	1.01671	1
Relative count	Treg	f_Treg_Trait534	CD25hi %CD4+	GCST90001505	Inverse variance weighted	24	-0.0188152	0.0176923	0.287569	-0.0534922	0.0158617	0.981361	0.947913	1.01599	1
Relative count	Treg	f_Treg_Trait541	CD25hi CD45RA- CD4 not Treg %T cell	GCST90001512	Inverse variance weighted	30	0.00905502	0.0100207	0.366193	-0.0105856	0.0286957	1.0091	0.98947	1.02911	1
Relative count	Myeloid cell	MDSC_Trait26	CD33dim HLA DR+ CD11b+ %CD33dim HLA DR+	GCST90001526	Inverse variance weighted	32	0.00844157	0.00940047	0.369189	-0.00998335	0.0268665	1.00848	0.990066	1.02723	1
Relative count	Myeloid cell	MDSC_Trait9	Basophil %CD33dim HLA DR- CD66b-	GCST90001533	Inverse variance weighted	27	0.0137405	0.0151846	0.365521	-0.0160214	0.0435024	1.01384	0.984106	1.04446	1
Absolute count	Maturation stages of T cell	MT_Trait508	EM CD4+ AC	GCST90001542	Inverse variance weighted	20	-0.0107054	0.0120463	0.374172	-0.0343161	0.0129053	0.989352	0.966266	1.01299	1
Relative count	Maturation stages of T cell	MT_Trait512	TD CD4+ %CD4+	GCST90001546	Inverse variance weighted	32	-0.0203563	0.0214665	0.342985	-0.0624306	0.021718	0.979849	0.939478	1.02196	1
Relative count	Maturation stages of T cell	MT_Trait513	TD CD4+ %T cell	GCST90001547	Inverse variance weighted	35	-0.0134628	0.0153293	0.379814	-0.0435081	0.0165826	0.986627	0.957425	1.01672	1
Relative count	Maturation stages of T cell	MT_Trait530	EM CD8br %T cell	GCST90001556	Inverse variance weighted	21	0.0135328	0.0152206	0.373942	-0.0162995	0.0433652	1.01362	0.983833	1.04432	1
Relative count	TBNK	TB_ry_Trait528	DN (CD4-CD8-) %T cell	GCST90001599	Inverse variance weighted	20	-0.0192413	0.0207016	0.352652	-0.0598163	0.0213338	0.980943	0.941938	1.02156	1
Relative count	TBNK	TB_Trait508	Lymphocyte %leukocyte	GCST90001602	Inverse variance weighted	23	-0.0132502	0.0140421	0.34537	-0.0407727	0.0142723	0.986837	0.960047	1.01437	1
Relative count	TBNK	TB_Trait537	HLA DR+ T cell%T cell	GCST90001619	Inverse variance weighted	47	0.0110214	0.0125495	0.379815	-0.0135755	0.0356184	1.01108	0.986516	1.03626	1
Relative count	TBNK	TB_Trait538	HLA DR+ T cell%lymphocyte	GCST90001620	Inverse variance weighted	48	0.0126528	0.012848	0.324718	-0.0125293	0.037835	1.01273	0.987549	1.03856	1
Relative count	TBNK	TB_Trait541	NKT %lymphocyte	GCST90001623	Inverse variance weighted	38	0.0138517	0.0141031	0.326016	-0.0137904	0.0414938	1.01395	0.986304	1.04237	1
Relative count	TBNK	TB_Trait546	HLA DR+ CD8br %T cell	GCST90001628	Inverse variance weighted	46	-0.0114793	0.0129399	0.37501	-0.0368414	0.0138828	0.988586	0.963829	1.01398	1
Relative count	TBNK	TB_Trait550	CD8br NKT %lymphocyte	GCST90001632	Inverse variance weighted	26	0.0163411	0.0174083	0.347887	-0.0177792	0.0504614	1.01648	0.982378	1.05176	1
Relative count	TBNK	TB_Trait556	DN (CD4-CD8-) NKT %lymphocyte	GCST90001638	Inverse variance weighted	50	-0.0147897	0.0157792	0.348609	-0.0457169	0.0161375	0.985319	0.955312	1.01627	1
Absolute count	TBNK	TB_Trait560	CD3- lymphocyte AC	GCST90001639	Inverse variance weighted	19	0.0193141	0.020725	0.351376	-0.0213069	0.0599351	1.0195	0.978918	1.06177	1
Relative count	Treg	Treg_Trait578	CD28+ CD45RA+ CD8dim %CD8dim	GCST90001665	Inverse variance weighted	37	-0.0078763	0.00862393	0.361081	-0.0247792	0.00902661	0.992155	0.975525	1.00907	1
Absolute count	Treg	Treg_Trait579	CD28+ CD45RA+ CD8dim AC	GCST90001666	Inverse variance weighted	41	-0.00644005	0.00647397	0.319853	-0.019129	0.00624892	0.993581	0.981053	1.00627	1
Relative count	Treg	Treg_Trait585	CD39+ CD8br %T cell	GCST90001670	Inverse variance weighted	183	0.00624594	0.0059159	0.291065	-0.00534923	0.0178411	1.00627	0.994665	1.018	1
Relative count	Treg	Treg_Trait594	CD25++ CD8br %T cell	GCST90001679	Inverse variance weighted	14	-0.0266027	0.0256307	0.299307	-0.076839	0.0236336	0.973748	0.926039	1.02392	1
Relative count	Treg	Treg_Trait595	CD25++ CD8br %CD8br	GCST90001680	Inverse variance weighted	18	-0.0171735	0.019603	0.380993	-0.0555954	0.0212483	0.982973	0.945922	1.02148	1
Absolute count	Treg	Treg_Trait599	CD127- CD8br AC	GCST90001684	Inverse variance weighted	18	-0.0242857	0.0245939	0.323414	-0.0724898	0.0239184	0.976007	0.930075	1.02421	1
Relative count	Treg	Treg_Trait611	CD28- DN (CD4-CD8-) %T cell	GCST90001694	Inverse variance weighted	25	-0.0134856	0.0152796	0.377456	-0.0434336	0.0164623	0.986605	0.957496	1.0166	1
MFI	B cell	Bcells.trait111	BAFF-R on CD20- CD38-	GCST90001701	Inverse variance weighted	27	0.0128289	0.0132341	0.332355	-0.0131099	0.0387677	1.01291	0.986976	1.03953	1
MFI	B cell	Bcells.trait140	BAFF-R on IgD+ CD38- naive	GCST90001706	Inverse variance weighted	118	0.00513335	0.00555494	0.355432	-0.00575434	0.016021	1.00515	0.994262	1.01615	1
MFI	B cell	Bcells.trait283	CD19 on CD24+ CD27+	GCST90001723	Inverse variance weighted	35	-0.0159848	0.0173693	0.357424	-0.0500287	0.0180592	0.984142	0.951202	1.01822	1
MFI	B cell	Bcells.trait313	CD19 on IgD+ CD38br	GCST90001729	Inverse variance weighted	23	-0.0208788	0.023695	0.378237	-0.067321	0.0255634	0.979338	0.934895	1.02589	1
MFI	B cell	Bcells.trait319	CD19 on IgD- CD27-	GCST90001732	Inverse variance weighted	22	-0.0213706	0.0210238	0.309394	-0.0625773	0.0198361	0.978856	0.93934	1.02003	1
MFI	B cell	Bcells.trait321	CD19 on IgD- CD38br	GCST90001734	Inverse variance weighted	16	0.0228857	0.0236488	0.333178	-0.0234659	0.0692372	1.02315	0.976807	1.07169	1
MFI	B cell	Bcells.trait445	CD24 on IgD- CD38-	GCST90001769	Inverse variance weighted	35	0.0113098	0.0129152	0.381197	-0.0140041	0.0366237	1.01137	0.986094	1.0373	1
MFI	B cell	Bcells.trait446	CD24 on IgD- CD38dim	GCST90001770	Inverse variance weighted	8	0.0254847	0.0256173	0.319823	-0.0247252	0.0756945	1.02581	0.975578	1.07863	1
MFI	B cell	Bcells.trait451	CD24 on transitional	GCST90001774	Inverse variance weighted	20	0.0191574	0.020106	0.34068	-0.0202503	0.0585651	1.01934	0.979953	1.06031	1
MFI	B cell	Bcells.trait503	CD25 on IgD- CD38br	GCST90001788	Inverse variance weighted	17	0.0256161	0.0244661	0.295097	-0.0223374	0.0735696	1.02595	0.97791	1.07634	1
MFI	B cell	Bcells.trait539	CD27 on T cell	GCST90001799	Inverse variance weighted	23	0.0114833	0.0111316	0.302262	-0.0103347	0.0333013	1.01155	0.989719	1.03386	1
MFI	B cell	Bcells.trait619	CD38 on CD3- CD19-	GCST90001810	Inverse variance weighted	16	0.0185736	0.0178245	0.297399	-0.0163624	0.0535096	1.01875	0.983771	1.05497	1
MFI	B cell	Bcells.trait776	IgD on IgD+ CD24-	GCST90001821	Inverse variance weighted	47	-0.0181468	0.0198721	0.361148	-0.0570962	0.0208025	0.982017	0.944503	1.02102	1
MFI	Maturation stages of T cell	Blue.530.30.MT.trait10	CD3 on naive CD8br	GCST90001838	Inverse variance weighted	76	-0.0089567	0.00925494	0.333157	-0.0270964	0.00918298	0.991083	0.973267	1.00923	1
MFI	Treg	Blue.530.30.Treg.trait15	CD3 on activated & secreting Treg	GCST90001857	Inverse variance weighted	65	0.0100537	0.0095583	0.292877	-0.00868054	0.028788	1.0101	0.991357	1.02921	1
MFI	Treg	Blue.530.30.Treg.trait17	CD3 on CD45RA+ CD4+	GCST90001858	Inverse variance weighted	74	-0.00772721	0.00887502	0.383934	-0.0251223	0.00966783	0.992303	0.975191	1.00971	1
MFI	Treg	Blue.530.30.Treg.trait21	CD3 on CD39+ CD4+	GCST90001860	Inverse variance weighted	67	0.00847903	0.00883962	0.337454	-0.00884662	0.0258047	1.00852	0.991192	1.02614	1
MFI	Maturation stages of T cell	HVEM1000_150630.trait7	HVEM on CD45RA- CD4+	GCST90001880	Inverse variance weighted	19	0.0104302	0.0113413	0.357747	-0.0117987	0.0326591	1.01048	0.988271	1.0332	1
MFI	TBNK	Blue.585.42.TBNK.trait2	CD16-CD56 on NK	GCST90001884	Inverse variance weighted	75	-0.00695685	0.00766673	0.364191	-0.0219836	0.00806994	0.993067	0.978256	1.0081	1
MFI	Treg	Blue.585.42.Treg.trait15	CD28 on CD45RA+ CD4+	GCST90001890	Inverse variance weighted	24	0.0158741	0.0166177	0.339449	-0.0166965	0.0484448	1.016	0.983442	1.04964	1
MFI	TBNK	Blue.670.LP.TBNK.trait12	CD45 on HLA DR+ NK	GCST90001912	Inverse variance weighted	14	0.0189766	0.0213104	0.373205	-0.0227918	0.060745	1.01916	0.977466	1.06263	1
MFI	TBNK	Blue.670.LP.TBNK.trait2	CD45 on lymphocyte	GCST90001914	Inverse variance weighted	20	0.0240825	0.0228886	0.292726	-0.0207792	0.0689442	1.02437	0.979435	1.07138	1
MFI	Treg	Blue.780.60.CD25.trait10	CD25 on CD39+ CD4 Treg	GCST90001935	Inverse variance weighted	17	-0.0256547	0.0258642	0.321246	-0.0763486	0.0250391	0.974672	0.926493	1.02536	1
Morphological parameter	cDC	FSC.cDC.trait4	FSC-A on monocyte	GCST90001965	Inverse variance weighted	18	-0.0137365	0.0132711	0.300638	-0.0397479	0.0122749	0.986357	0.961032	1.01235	1
Morphological parameter	TBNK	FSC.TBNK.trait8	FSC-A on HLA DR+ CD4+	GCST90001977	Inverse variance weighted	16	0.0201462	0.0225057	0.370701	-0.0239649	0.0642573	1.02035	0.97632	1.06637	1
MFI	Monocyte	mono.trait2	CD64 on CD14+ CD16- monocyte	GCST90001987	Inverse variance weighted	97	0.00502945	0.00554214	0.364146	-0.00583314	0.0158921	1.00504	0.994184	1.01602	1
MFI	Monocyte	mono.trait48	CD64 on monocyte	GCST90002006	Inverse variance weighted	86	-0.0101629	0.0100217	0.310542	-0.0298055	0.00947972	0.989889	0.970634	1.00952	1
MFI	Monocyte	mono.trait6	CD64 on CD14+ CD16+ monocyte	GCST90002011	Inverse variance weighted	10	-0.0410793	0.045577	0.36742	-0.13041	0.0482516	0.959753	0.877735	1.04943	1
MFI	cDC	Red.660.20.cDC.trait3	CCR2 on plasmacytoid DC	GCST90002015	Inverse variance weighted	31	0.0150233	0.0143708	0.295834	-0.0131434	0.0431901	1.01514	0.986943	1.04414	1
MFI	cDC	Red.660.20.cDC.trait4	CCR2 on CD62L+ plasmacytoid DC	GCST90002016	Inverse variance weighted	31	0.0150442	0.014382	0.295543	-0.0131446	0.0432329	1.01516	0.986941	1.04418	1
MFI	cDC	Red.660.20.cDC.trait5	CCR2 on monocyte	GCST90002017	Inverse variance weighted	39	-0.0129059	0.0133683	0.334338	-0.0391077	0.0132959	0.987177	0.961647	1.01338	1
MFI	Myeloid cell	Red.780.60.MDSC.trait13	CD45 on CD33dim HLA DR+ CD11b-	GCST90002044	Inverse variance weighted	9	0.0272901	0.0274404	0.319969	-0.0264931	0.0810733	1.02767	0.973855	1.08445	1
MFI	Maturation stages of T cell	Red.780.60.MT.trait5	CD8 on TD CD8br	GCST90002057	Inverse variance weighted	21	0.0256493	0.0248127	0.301268	-0.0229835	0.0742821	1.02598	0.977279	1.07711	1
MFI	TBNK	Red.780.60.TBNK.trait1	CD8 on CD8br	GCST90002058	Inverse variance weighted	42	-0.0133032	0.0134022	0.320896	-0.0395715	0.012965	0.986785	0.961201	1.01305	1
Morphological parameter	TBNK	SSC.TBNK.trait10	SSC-A on B cell	GCST90002075	Inverse variance weighted	12	-0.0250245	0.0275625	0.363922	-0.079047	0.028998	0.975286	0.923996	1.02942	1
Morphological parameter	TBNK	SSC.TBNK.trait6	SSC-A on HLA DR+ T cell	GCST90002083	Inverse variance weighted	23	-0.028625	0.026599	0.281852	-0.0807591	0.0235091	0.971781	0.922416	1.02379	1
Morphological parameter	TBNK	SSC.TBNK.trait9	SSC-A on HLA DR+ CD8br	GCST90002086	Inverse variance weighted	15	-0.0170623	0.0194482	0.380314	-0.0551808	0.0210562	0.983082	0.946314	1.02128	1
MFI	Myeloid cell	Violet.450.50.MDSC.trait1	CD11b on CD14+ monocyte	GCST90002091	Inverse variance weighted	30	0.00817065	0.00892479	0.359929	-0.00932194	0.0256633	1.0082	0.990721	1.026	1
MFI	Myeloid cell	Violet.450.50.MDSC.trait4	CD11b on CD33dim HLA DR-	GCST90002095	Inverse variance weighted	24	-0.0119961	0.0137766	0.383884	-0.0389982	0.0150059	0.988076	0.961752	1.01512	1
MFI	Myeloid cell	Violet.450.50.MDSC.trait9	CD11b on CD33br HLA DR+ CD14dim	GCST90002097	Inverse variance weighted	23	0.010738	0.0114192	0.347038	-0.0116436	0.0331196	1.0108	0.988424	1.03367	1
MFI	Maturation stages of T cell	Violet.450.50.MT.trait2	CD4RA on TD CD4+	GCST90002099	Inverse variance weighted	38	-0.0102529	0.0101373	0.311823	-0.030122	0.0096162	0.989799	0.970327	1.00966	1
MFI	Myeloid cell	Violet.510.50.MDSC.trait3	HLA DR on CD33br HLA DR+ CD14-	GCST90002108	Inverse variance weighted	60	-0.0118409	0.0121123	0.328275	-0.0355811	0.0118992	0.988229	0.965044	1.01197	1
MFI	Treg	Violet.510.50.Treg.trait5	CD8 on CD39+ CD8br	GCST90002121	Inverse variance weighted	32	-0.0189058	0.017995	0.293436	-0.0541761	0.0163644	0.981272	0.947265	1.0165	1
Relative count	B cell	BC_Trait39	CD20- %B cell	GCST90001419	Inverse variance weighted	18	0.0237173	0.0277138	0.392111	-0.0306017	0.0780363	1.024	0.969862	1.08116	1
Relative count	Treg	f_Treg_Trait538	CD25hi CD45RA+ CD4 not Treg %T cell	GCST90001509	Inverse variance weighted	44	-0.0053484	0.00630057	0.395951	-0.0176975	0.00700072	0.994666	0.982458	1.00703	1
Absolute count	TBNK	TB_Trait501	Leukocyte AC	GCST90001600	Inverse variance weighted	12	0.0194052	0.0229562	0.397936	-0.025589	0.0643993	1.01959	0.974736	1.06652	1
Relative count	TBNK	TB_Trait543	HLA DR+ CD4+ %T cell	GCST90001625	Inverse variance weighted	26	-0.016855	0.019866	0.396197	-0.0557924	0.0220824	0.983286	0.945735	1.02233	1
Relative count	Treg	Treg_Trait601	CD28- CD8br %CD8br	GCST90001686	Inverse variance weighted	20	-0.0234754	0.0278236	0.398825	-0.0780097	0.0310589	0.976798	0.924955	1.03155	1
MFI	TBNK	Blue.530.30.TBNK.trait4	CD3 on HLA DR+ T cell	GCST90001847	Inverse variance weighted	39	0.0100088	0.01187	0.399114	-0.0132563	0.033274	1.01006	0.986831	1.03383	1
MFI	Maturation stages of T cell	HVEM1000_150630.trait1	HVEM on T cell	GCST90001871	Inverse variance weighted	24	0.01011	0.0118219	0.392444	-0.0130609	0.033281	1.01016	0.987024	1.03384	1
MFI	Monocyte	mono.trait28	CCR2 on CD14+ CD16+ monocyte	GCST90001992	Inverse variance weighted	37	0.00819961	0.0095918	0.392631	-0.0106003	0.0269995	1.00823	0.989456	1.02737	1
Relative count	TBNK	TB_Trait523	CD4+ CD8dim %leukocyte	GCST90001611	Inverse variance weighted	32	-0.0191901	0.0229836	0.403749	-0.064238	0.0258579	0.980993	0.937782	1.0262	1
MFI	cDC	Blue.530.30.cDC.trait1	CD62L on CD62L+ myeloid DC	GCST90001831	Inverse variance weighted	21	0.0142416	0.017233	0.408569	-0.0195351	0.0480183	1.01434	0.980655	1.04919	1
MFI	Myeloid cell	Red.780.60.MDSC.trait16	CD45 on Gr MDSC	GCST90002047	Inverse variance weighted	17	-0.0118515	0.0143718	0.409576	-0.0400202	0.0163171	0.988218	0.96077	1.01645	1
MFI	B cell	Bcells.trait647	CD38 on PB/PC	GCST90001817	Inverse variance weighted	16	-0.0222075	0.0271424	0.413251	-0.0754066	0.0309915	0.978037	0.927366	1.03148	1
Absolute count	B cell	BC_Trait6	IgD- CD38dim AC	GCST90001438	Inverse variance weighted	17	0.0162496	0.0211073	0.441383	-0.0251206	0.0576199	1.01638	0.975192	1.05931	1
Relative count	B cell	BC_Trait65	CD20- %lymphocyte	GCST90001443	Inverse variance weighted	19	0.0176162	0.0216907	0.416703	-0.0248976	0.0601301	1.01777	0.97541	1.06197	1
Absolute count	B cell	BC_Trait8	IgD- CD38- AC	GCST90001446	Inverse variance weighted	15	-0.0147438	0.0188102	0.433146	-0.0516117	0.0221242	0.985364	0.949698	1.02237	1
Absolute count	Treg	f_Treg_Trait515	Secreting Treg AC	GCST90001492	Inverse variance weighted	24	0.00616063	0.00779639	0.429417	-0.0091203	0.0214416	1.00618	0.990921	1.02167	1
Absolute count	Myeloid cell	MDSC_Trait12	CD33br HLA DR+ AC	GCST90001517	Inverse variance weighted	31	0.0074848	0.00968819	0.439777	-0.011504	0.0264736	1.00751	0.988562	1.02683	1
Absolute count	Myeloid cell	MDSC_Trait15	CD33br HLA DR+ CD14dim AC	GCST90001520	Inverse variance weighted	30	-0.0174861	0.0223165	0.433304	-0.0612264	0.0262542	0.982666	0.94061	1.0266	1
Relative count	Maturation stages of T cell	MT_ry_Trait516	CD45RA- CD4+ %T cell	GCST90001536	Inverse variance weighted	35	-0.0077686	0.0097798	0.426991	-0.026937	0.0113998	0.992262	0.973423	1.01147	1
Absolute count	Maturation stages of T cell	MT_Trait548	EM DN (CD4-CD8-) AC	GCST90001569	Inverse variance weighted	19	0.0219432	0.0278618	0.430946	-0.0326659	0.0765524	1.02219	0.967862	1.07956	1
Absolute count	TBNK	TB_Trait521	CD4+ CD8dim AC	GCST90001609	Inverse variance weighted	29	0.0139228	0.0179504	0.43797	-0.02126	0.0491056	1.01402	0.978964	1.05033	1
Relative count	TBNK	TB_Trait522	CD4+ CD8dim %lymphocyte	GCST90001610	Inverse variance weighted	36	-0.0162791	0.0208753	0.435494	-0.0571946	0.0246365	0.983853	0.94441	1.02494	1
Absolute count	TBNK	TB_Trait533	TCRgd AC	GCST90001615	Inverse variance weighted	26	-0.0175305	0.022948	0.444914	-0.0625084	0.0274475	0.982622	0.939405	1.02783	1
Relative count	TBNK	TB_Trait549	CD8br NKT %T cell	GCST90001631	Inverse variance weighted	25	0.0136584	0.0169507	0.420375	-0.019565	0.0468817	1.01375	0.980625	1.048	1
Relative count	TBNK	TB_Trait564	B cell % CD3- lymphocyte	GCST90001643	Inverse variance weighted	29	0.00708129	0.00909961	0.436453	-0.010754	0.0249165	1.00711	0.989304	1.02523	1
Relative count	Treg	Treg_Trait586	CD39+ CD8br %CD8br	GCST90001671	Inverse variance weighted	181	0.00458376	0.00593305	0.439771	-0.00704502	0.0162125	1.00459	0.99298	1.01634	1
MFI	B cell	Bcells.trait442	CD24 on IgD+ CD38br	GCST90001768	Inverse variance weighted	26	-0.0129524	0.0161972	0.423904	-0.0446989	0.0187942	0.987131	0.956285	1.01897	1
MFI	B cell	Bcells.trait493	CD25 on IgD+ CD38- naive	GCST90001781	Inverse variance weighted	23	0.0135654	0.0166721	0.415843	-0.019112	0.0462428	1.01366	0.981069	1.04733	1
MFI	B cell	Bcells.trait510	CD25 on sw mem	GCST90001793	Inverse variance weighted	32	-0.011854	0.0154993	0.444384	-0.0422326	0.0185246	0.988216	0.958647	1.0187	1
MFI	Maturation stages of T cell	HVEM1000_150630.trait12	HVEM on TD CD8br	GCST90001874	Inverse variance weighted	26	-0.00871692	0.0109608	0.426449	-0.0302	0.0127662	0.991321	0.970251	1.01285	1
MFI	TBNK	Blue.585.42.TBNK.trait3	CD16-CD56 on HLA DR+ NK	GCST90001885	Inverse variance weighted	26	-0.0105088	0.0137361	0.444242	-0.0374315	0.016414	0.989546	0.96326	1.01655	1
MFI	cDC	Blue.670.LP.cDC.trait2	CD86 on CD62L+ myeloid DC	GCST90001904	Inverse variance weighted	19	0.0149746	0.0193794	0.439694	-0.0230089	0.0529582	1.01509	0.977254	1.05439	1
MFI	Treg	Blue.780.60.CD25.trait5	CD25 on activated Treg	GCST90001939	Inverse variance weighted	15	0.0241906	0.0312447	0.438793	-0.0370489	0.0854302	1.02449	0.963629	1.08919	1
MFI	TBNK	Red.780.60.TBNK.trait2	CD8 on NKT	GCST90002059	Inverse variance weighted	20	0.0128066	0.0164103	0.435154	-0.0193576	0.0449709	1.01289	0.980829	1.046	1
MFI	Maturation stages of T cell	Violet.450.50.MT.trait1	CD45RA on naive CD4+	GCST90002098	Inverse variance weighted	119	0.00524424	0.00677657	0.439003	-0.00803783	0.0185263	1.00526	0.991994	1.0187	1
MFI	Maturation stages of T cell	Blue.530.30.MT.trait12	CD3 on TD CD8br	GCST90001840	Inverse variance weighted	30	0.0165169	0.0217859	0.448364	-0.0261835	0.0592173	1.01665	0.974156	1.06101	1
Absolute count	cDC	f_DC_Trait518	CD62L- plasmacytoid DC AC	GCST90001470	Inverse variance weighted	26	0.0130561	0.0174686	0.45482	-0.0211824	0.0472946	1.01314	0.97904	1.04843	1
Relative count	Treg	f_Treg_Trait522	Activated & resting Treg % CD4 Treg	GCST90001499	Inverse variance weighted	59	-0.00627509	0.00839225	0.454626	-0.0227239	0.0101737	0.993745	0.977532	1.01023	1
Absolute count	TBNK	TB_Trait539	NKT AC	GCST90001621	Inverse variance weighted	41	0.00994254	0.0132818	0.454107	-0.0160897	0.0359748	1.00999	0.984039	1.03663	1
MFI	B cell	Bcells.trait382	CD20 on IgD+ CD38- unsw mem	GCST90001750	Inverse variance weighted	22	0.0119321	0.0160094	0.456079	-0.0194463	0.0433104	1.012	0.980742	1.04426	1
MFI	Treg	Blue.585.42.Treg.trait3	CD28 on CD28+ CD45RA+ CD8br	GCST90001896	Inverse variance weighted	28	-0.0115392	0.0154743	0.455847	-0.0418688	0.0187904	0.988527	0.958996	1.01897	1
Relative count	B cell	BC_Trait1	IgD+ %B cell	GCST90001391	Inverse variance weighted	18	0.00937771	0.0211483	0.657457	-0.0320729	0.0508283	1.00942	0.968436	1.05214	1
Absolute count	B cell	BC_Trait2	IgD+ AC	GCST90001400	Inverse variance weighted	17	0.00717987	0.0145246	0.621077	-0.0212884	0.0356482	1.00721	0.978937	1.03629	1
Relative count	B cell	BC_Trait27	Naive-mature B cell %B cell	GCST90001408	Inverse variance weighted	24	0.00684119	0.0150331	0.649055	-0.0226237	0.0363061	1.00686	0.97763	1.03697	1
Relative count	B cell	BC_Trait31	IgD+ CD24+ %B cell	GCST90001411	Inverse variance weighted	20	-0.0110818	0.0250255	0.657895	-0.0601317	0.0379681	0.988979	0.94164	1.0387	1
Relative count	B cell	BC_Trait33	IgD- CD24- %B cell	GCST90001413	Inverse variance weighted	18	0.00564372	0.0105065	0.591152	-0.0149489	0.0262364	1.00566	0.985162	1.02658	1
Relative count	B cell	BC_Trait37	CD24+ CD27+ %B cell	GCST90001417	Inverse variance weighted	25	0.0109981	0.0178805	0.538495	-0.0240476	0.0460439	1.01106	0.976239	1.04712	1
Relative count	B cell	BC_Trait43	CD20- CD38- %B cell	GCST90001422	Inverse variance weighted	24	0.0108143	0.0204866	0.597587	-0.0293394	0.050968	1.01087	0.971087	1.05229	1
Absolute count	B cell	BC_Trait44	CD20- CD38- AC	GCST90001423	Inverse variance weighted	17	0.0115867	0.0268705	0.666318	-0.0410794	0.0642529	1.01165	0.959753	1.06636	1
Relative count	B cell	BC_Trait46	IgD+ %Lymphocyte	GCST90001424	Inverse variance weighted	20	0.00910737	0.017417	0.601042	-0.0250299	0.0432446	1.00915	0.975281	1.04419	1
Relative count	B cell	BC_Trait52	IgD+ CD38- %lymphocyte	GCST90001431	Inverse variance weighted	22	-0.00672516	0.0142774	0.637616	-0.0347089	0.0212586	0.993297	0.965887	1.02149	1
Relative count	B cell	BC_Trait56	Sw mem %lymphocyte	GCST90001434	Inverse variance weighted	19	0.012273	0.0251958	0.626184	-0.0371108	0.0616568	1.01235	0.963569	1.0636	1
Relative count	B cell	BC_Trait59	Naive-mature B cell %lymphocyte	GCST90001437	Inverse variance weighted	19	0.0131169	0.0270709	0.628005	-0.0399421	0.0661758	1.0132	0.960845	1.06841	1
Relative count	B cell	BC_Trait63	IgD+ CD24- %lymphocyte	GCST90001441	Inverse variance weighted	22	0.0103978	0.0233048	0.655479	-0.0352797	0.0560752	1.01045	0.965335	1.05768	1
Relative count	B cell	BC_Trait7	IgD- CD38- %B cell	GCST90001445	Inverse variance weighted	13	-0.0109919	0.0244696	0.653281	-0.0589523	0.0369684	0.989068	0.942752	1.03766	1
Relative count	B cell	BC_Trait9	IgD+ CD38br %B cell	GCST90001447	Inverse variance weighted	20	-0.0121858	0.0192293	0.52627	-0.0498753	0.0255037	0.987888	0.951348	1.02583	1
Absolute count	cDC	DC_Trait526	CD62L- monocyte AC	GCST90001450	Inverse variance weighted	20	-0.00916269	0.0152412	0.547722	-0.0390355	0.0207101	0.990879	0.961717	1.02093	1
Relative count	cDC	DC_Trait527	CD62L- monocyte %monocyte	GCST90001451	Inverse variance weighted	28	-0.0101954	0.014433	0.479942	-0.0384842	0.0180933	0.989856	0.962247	1.01826	1
Absolute count	cDC	DC_Trait530	CD11c+ CD62L- monocyte AC	GCST90001452	Inverse variance weighted	22	0.00783082	0.0162797	0.630505	-0.0240775	0.0397391	1.00786	0.97621	1.04054	1
Absolute count	cDC	DC_Trait532	CD62L- HLA DR++ monocyte AC	GCST90001454	Inverse variance weighted	17	0.0108141	0.0239781	0.651991	-0.036183	0.0578111	1.01087	0.964464	1.05951	1
Absolute count	cDC	f_DC_Trait502	Myeloid DC AC	GCST90001458	Inverse variance weighted	51	0.00515829	0.00997572	0.605097	-0.0143941	0.0247107	1.00517	0.985709	1.02502	1
Relative count	cDC	f_DC_Trait509	CD62L- DC %DC	GCST90001463	Inverse variance weighted	57	0.00382902	0.00900402	0.67065	-0.0138189	0.0214769	1.00384	0.986276	1.02171	1
Absolute count	cDC	f_DC_Trait514	CD86+ plasmacytoid DC AC	GCST90001466	Inverse variance weighted	16	-0.0126134	0.0217975	0.562816	-0.0553366	0.0301097	0.987466	0.946167	1.03057	1
Relative count	cDC	f_DC_Trait517	CD62L- myeloid DC %DC	GCST90001469	Inverse variance weighted	71	-0.00511266	0.00775452	0.509694	-0.0203115	0.0100862	0.9949	0.979893	1.01014	1
Absolute count	cDC	f_DC_Trait520	CD62L- CD86+ myeloid DC AC	GCST90001472	Inverse variance weighted	78	-0.00377527	0.00788984	0.632297	-0.0192394	0.0116888	0.996232	0.980945	1.01176	1
Relative count	cDC	f_DC_Trait521	CD62L- CD86+ myeloid DC %DC	GCST90001473	Inverse variance weighted	77	-0.0040421	0.00798706	0.612799	-0.0196967	0.0116125	0.995966	0.980496	1.01168	1
Relative count	cDC	f_DC_Trait522	Plasmacytoid DC %DC	GCST90001474	Inverse variance weighted	40	0.00595332	0.0112597	0.596993	-0.0161156	0.0280223	1.00597	0.984014	1.02842	1
Absolute count	TBNK	f_MONO_Trait505	HLA DR++ monocyte AC	GCST90001477	Inverse variance weighted	30	-0.0121408	0.0238108	0.610132	-0.0588099	0.0345284	0.987933	0.942886	1.03513	1
Relative count	Treg	f_Treg_Trait501	CD4 Treg %CD4	GCST90001478	Inverse variance weighted	23	0.00765009	0.018004	0.670901	-0.0276377	0.0429378	1.00768	0.972741	1.04387	1
Relative count	Treg	f_Treg_Trait505	Resting Treg %CD4	GCST90001482	Inverse variance weighted	56	0.00544446	0.00934476	0.560148	-0.0128713	0.0237602	1.00546	0.987211	1.02404	1
Absolute count	Treg	f_Treg_Trait509	Activated Treg AC	GCST90001486	Inverse variance weighted	15	0.0105077	0.0144541	0.467247	-0.0178224	0.0388378	1.01056	0.982335	1.0396	1
Relative count	Treg	f_Treg_Trait510	Activated Treg %CD4 Treg	GCST90001487	Inverse variance weighted	29	0.0110173	0.0151352	0.466659	-0.0186477	0.0406823	1.01108	0.981525	1.04152	1
Relative count	Treg	f_Treg_Trait511	Activated Treg %CD4	GCST90001488	Inverse variance weighted	18	0.00941721	0.019638	0.631554	-0.0290732	0.0479076	1.00946	0.971345	1.04907	1
Relative count	Treg	f_Treg_Trait514	CD39+ activated Treg %CD4 Treg	GCST90001491	Inverse variance weighted	156	0.00285036	0.00576949	0.621278	-0.00845784	0.0141586	1.00285	0.991578	1.01426	1
Relative count	Treg	f_Treg_Trait516	Secreting Treg % CD4 Treg	GCST90001493	Inverse variance weighted	59	0.00553183	0.0081851	0.499141	-0.010511	0.0215746	1.00555	0.989544	1.02181	1
Relative count	Treg	f_Treg_Trait519	CD39+ secreting Treg %secreting Treg	GCST90001496	Inverse variance weighted	197	0.00267121	0.00552453	0.628727	-0.00815686	0.0134993	1.00267	0.991876	1.01359	1
Absolute count	Treg	f_Treg_Trait533	CD25hi AC	GCST90001504	Inverse variance weighted	17	0.00605352	0.0128827	0.63843	-0.0191966	0.0313036	1.00607	0.980987	1.0318	1
Relative count	Treg	f_Treg_Trait535	CD25hi %T cell	GCST90001506	Inverse variance weighted	19	0.0121047	0.0177474	0.495205	-0.0226803	0.0468897	1.01218	0.977575	1.04801	1
Relative count	Treg	f_Treg_Trait537	CD25hi CD45RA+ CD4 not Treg %CD4+	GCST90001508	Inverse variance weighted	57	-0.00444764	0.00657965	0.49906	-0.0173438	0.00844848	0.995562	0.982806	1.00848	1
Relative count	Treg	f_Treg_Trait540	CD25hi CD45RA- CD4 not Treg %CD4+	GCST90001511	Inverse variance weighted	26	0.00520806	0.0104456	0.618067	-0.0152652	0.0256814	1.00522	0.984851	1.02601	1
Absolute count	Treg	f_Treg_Trait542	CD4 Treg AC	GCST90001513	Inverse variance weighted	19	-0.0173017	0.0243708	0.477744	-0.0650686	0.0304651	0.982847	0.937003	1.03093	1
Relative count	Myeloid cell	MDSC_Trait11	Im MDSC %CD33dim HLA DR- CD66b-	GCST90001516	Inverse variance weighted	20	-0.0133185	0.0214371	0.534413	-0.0553351	0.0286981	0.98677	0.946168	1.02911	1
Relative count	Myeloid cell	MDSC_Trait14	CD33br HLA DR+ CD14- %CD33br HLA DR+	GCST90001519	Inverse variance weighted	18	-0.00951874	0.0170849	0.57743	-0.0430052	0.0239677	0.990526	0.957906	1.02426	1
Absolute count	Myeloid cell	MDSC_Trait23	CD33- HLA DR+ AC	GCST90001523	Inverse variance weighted	44	0.00419498	0.0086963	0.629531	-0.0128498	0.0212397	1.0042	0.987232	1.02147	1
Absolute count	Myeloid cell	MDSC_Trait4	Mo MDSC AC	GCST90001530	Inverse variance weighted	39	0.00916423	0.0177898	0.606456	-0.0257039	0.0440323	1.00921	0.974624	1.04502	1
Relative count	Maturation stages of T cell	MT_Trait504	CM CD4+ %CD4+	GCST90001538	Inverse variance weighted	35	-0.00487543	0.00688893	0.479119	-0.0183777	0.00862687	0.995136	0.98179	1.00866	1
Relative count	Maturation stages of T cell	MT_Trait505	CM CD4+ %T cell	GCST90001539	Inverse variance weighted	25	-0.00903978	0.0198006	0.648001	-0.047849	0.0297694	0.991001	0.953278	1.03022	1
Relative count	Maturation stages of T cell	MT_Trait527	Naive CD8br %T cell	GCST90001553	Inverse variance weighted	27	-0.00687905	0.0137502	0.616874	-0.0338295	0.0200714	0.993145	0.966736	1.02027	1
Absolute count	Maturation stages of T cell	MT_Trait537	CD45RA+ CD8br AC	GCST90001560	Inverse variance weighted	30	-0.00594885	0.00887288	0.502569	-0.0233397	0.011442	0.994069	0.976931	1.01151	1
Relative count	Maturation stages of T cell	MT_Trait538	CD45RA+ CD8br %CD8br	GCST90001561	Inverse variance weighted	40	-0.00512108	0.00903243	0.570737	-0.0228247	0.0125825	0.994892	0.977434	1.01266	1
Relative count	Maturation stages of T cell	MT_Trait546	Naive DN (CD4-CD8-) %DN	GCST90001567	Inverse variance weighted	20	0.0124359	0.0210511	0.554688	-0.0288242	0.0536961	1.01251	0.971587	1.05516	1
Relative count	Maturation stages of T cell	MT_Trait550	EM DN (CD4-CD8-) %T cell	GCST90001571	Inverse variance weighted	28	0.0141546	0.0203589	0.486895	-0.0257488	0.0540581	1.01426	0.97458	1.05555	1
Relative count	Maturation stages of T cell	MT_Trait553	TD DN (CD4-CD8-) %T cell	GCST90001574	Inverse variance weighted	24	0.0127882	0.019911	0.520697	-0.0262372	0.0518137	1.01287	0.974104	1.05318	1
Relative count	Maturation stages of T cell	MT_Trait560	Naive CD4+ %T cell	GCST90001575	Inverse variance weighted	34	0.0100239	0.0203211	0.621817	-0.0298055	0.0498533	1.01007	0.970634	1.05112	1
Relative count	B cell	N_BC_Trait6	Transitional %lymphocyte	GCST90001578	Inverse variance weighted	27	-0.0121182	0.0201485	0.547545	-0.0516092	0.0273729	0.987955	0.9497	1.02775	1
Absolute count	Monocyte	N_MONO_Trait513	Monocyte AC	GCST90001583	Inverse variance weighted	25	-0.00736736	0.0151858	0.627572	-0.0371315	0.0223968	0.99266	0.963549	1.02265	1
Relative count	TBNK	TB_ry_Trait513	CD4+ %T cell	GCST90001591	Inverse variance weighted	19	-0.0166602	0.0233811	0.476124	-0.0624872	0.0291668	0.983478	0.939425	1.0296	1
Absolute count	TBNK	TB_ry_Trait515	CD8br AC	GCST90001592	Inverse variance weighted	23	0.011915	0.0200602	0.552537	-0.027403	0.0512331	1.01199	0.972969	1.05257	1
Relative count	TBNK	TB_Trait511	T cell %leukocyte	GCST90001605	Inverse variance weighted	18	-0.00927359	0.0156449	0.553345	-0.0399376	0.0213904	0.990769	0.960849	1.02162	1
Relative count	TBNK	TB_Trait520	DP (CD4+CD8+) %leukocyte	GCST90001608	Inverse variance weighted	23	-0.00999306	0.0215837	0.643371	-0.0522972	0.0323111	0.990057	0.949047	1.03284	1
Relative count	TBNK	TB_Trait529	DN (CD4-CD8-) %leukocyte	GCST90001613	Inverse variance weighted	27	0.00655761	0.0141933	0.644067	-0.0212613	0.0343766	1.00658	0.978963	1.03497	1
Relative count	TBNK	TB_Trait532	CD8br and CD8dim %leukocyte	GCST90001614	Inverse variance weighted	16	-0.016674	0.0256123	0.515038	-0.0668741	0.0335262	0.983464	0.935313	1.03409	1
Absolute count	TBNK	TB_Trait536	HLA DR+ T cell AC	GCST90001618	Inverse variance weighted	42	-0.0109766	0.0153622	0.474907	-0.0410865	0.0191333	0.989083	0.959746	1.01932	1
Relative count	TBNK	TB_Trait544	HLA DR+ CD4+ %lymphocyte	GCST90001626	Inverse variance weighted	26	-0.0150451	0.0224082	0.501958	-0.0589652	0.0288749	0.985067	0.94274	1.0293	1
Relative count	TBNK	TB_Trait547	HLA DR+ CD8br %lymphocyte	GCST90001629	Inverse variance weighted	49	0.00779971	0.0138193	0.572477	-0.0192861	0.0348855	1.00783	0.980899	1.0355	1
Relative count	TBNK	TB_Trait552	CD8dim NKT %T cell	GCST90001634	Inverse variance weighted	46	0.00727518	0.0168258	0.665463	-0.0257033	0.0402537	1.0073	0.974624	1.04107	1
Relative count	TBNK	TB_Trait553	CD8dim NKT %lymphocyte	GCST90001635	Inverse variance weighted	52	0.00989504	0.0150483	0.510826	-0.0195996	0.0393897	1.00994	0.980591	1.04018	1
Absolute count	TBNK	TB_Trait566	NK AC	GCST90001645	Inverse variance weighted	23	-0.0108671	0.0185465	0.557919	-0.0472183	0.0254841	0.989192	0.953879	1.02581	1
Relative count	TBNK	TB_Trait567	NK %CD3- lymphocyte	GCST90001646	Inverse variance weighted	27	-0.00481414	0.00996611	0.629059	-0.0243477	0.0147194	0.995197	0.975946	1.01483	1
Relative count	TBNK	TB_Trait570	HLA DR+ NK %NK	GCST90001649	Inverse variance weighted	63	-0.00568402	0.0109506	0.603718	-0.0271471	0.0157791	0.994332	0.973218	1.0159	1
Relative count	TBNK	TB_Trait571	HLA DR+ NK %CD3- lymphocyte	GCST90001650	Inverse variance weighted	62	-0.00720028	0.0113532	0.525945	-0.0294525	0.015052	0.992826	0.970977	1.01517	1
Absolute count	Treg	Treg_Trait506	CD28- DN (CD4-CD8-) AC	GCST90001654	Inverse variance weighted	34	0.0107999	0.0156198	0.489301	-0.019815	0.0414147	1.01086	0.98038	1.04228	1
Relative count	Treg	Treg_Trait580	CD28+ CD45RA- CD8dim %T cell	GCST90001667	Inverse variance weighted	28	0.00485703	0.00817453	0.552401	-0.011165	0.0208791	1.00487	0.988897	1.0211	1
Absolute count	Treg	Treg_Trait582	CD28+ CD45RA- CD8dim AC	GCST90001669	Inverse variance weighted	37	0.00192053	0.00414332	0.642989	-0.00620037	0.0100414	1.00192	0.993819	1.01009	1
Absolute count	Treg	Treg_Trait590	CD28- CD127- CD25++ CD8br AC	GCST90001675	Inverse variance weighted	28	0.0071411	0.0120993	0.555052	-0.0165736	0.0308558	1.00717	0.983563	1.03134	1
Relative count	Treg	Treg_Trait591	CD28- CD25++ CD8br %T cell	GCST90001676	Inverse variance weighted	6	-0.0214472	0.0506753	0.67213	-0.120771	0.0778765	0.978781	0.886237	1.08099	1
Absolute count	Treg	Treg_Trait593	CD28- CD25++ CD8br AC	GCST90001678	Inverse variance weighted	22	-0.00918265	0.0164427	0.576528	-0.0414104	0.023045	0.990859	0.959435	1.02331	1
Absolute count	Treg	Treg_Trait608	CD28+ CD45RA- CD8br AC	GCST90001693	Inverse variance weighted	32	-0.00494308	0.00847924	0.559918	-0.0215624	0.0116762	0.995069	0.978668	1.01174	1
Absolute count	Treg	Treg_Trait706	CD45RA+ CD28- CD8br AC	GCST90001698	Inverse variance weighted	1217	-2.82915e-06	4.59548e-06	0.538134	-1.18363e-05	6.17799e-06	0.999997	0.999988	1.00001	1
Relative count	Treg	Treg_Trait708	CD45RA+ CD28- CD8br %T cell	GCST90001700	Inverse variance weighted	209	0.000131933	0.000214451	0.538415	-0.000288391	0.000552256	1.00013	0.999712	1.00055	1
MFI	B cell	Bcells.trait309	CD19 on IgD+ CD24-	GCST90001725	Inverse variance weighted	29	-0.00706739	0.0125677	0.573879	-0.0317	0.0175652	0.992958	0.968797	1.01772	1
MFI	B cell	Bcells.trait320	CD19 on IgD- CD38-	GCST90001733	Inverse variance weighted	20	-0.0114779	0.0229553	0.617068	-0.0564703	0.0335145	0.988588	0.945095	1.03408	1
MFI	B cell	Bcells.trait322	CD19 on IgD- CD38dim	GCST90001735	Inverse variance weighted	29	0.00959653	0.0205174	0.63998	-0.0306176	0.0498107	1.00964	0.969846	1.05107	1
MFI	B cell	Bcells.trait325	CD19 on memory B cell	GCST90001736	Inverse variance weighted	29	-0.0148537	0.0210976	0.481404	-0.0562049	0.0264975	0.985256	0.945345	1.02685	1
MFI	B cell	Bcells.trait332	CD19 on IgD+	GCST90001741	Inverse variance weighted	29	0.00565345	0.0108414	0.602039	-0.0155956	0.0269026	1.00567	0.984525	1.02727	1
MFI	B cell	Bcells.trait438	CD24 on IgD+ CD24+	GCST90001765	Inverse variance weighted	32	-0.0107474	0.014914	0.471141	-0.0399787	0.018484	0.98931	0.96081	1.01866	1
MFI	B cell	Bcells.trait439	CD24 on IgD+ CD38-	GCST90001766	Inverse variance weighted	23	-0.00684116	0.0140743	0.626914	-0.0344268	0.0207445	0.993182	0.966159	1.02096	1
MFI	B cell	Bcells.trait449	CD24 on unsw mem	GCST90001772	Inverse variance weighted	33	-0.00526637	0.0113029	0.641266	-0.0274201	0.0168874	0.994747	0.972952	1.01703	1
MFI	B cell	Bcells.trait453	CD25 on B cell	GCST90001775	Inverse variance weighted	32	0.00727546	0.0109822	0.507666	-0.0142497	0.0288006	1.0073	0.985851	1.02922	1
MFI	B cell	Bcells.trait470	CD25 on CD20- CD38-	GCST90001776	Inverse variance weighted	16	0.00840782	0.0160177	0.599648	-0.022987	0.0398026	1.00844	0.977275	1.04061	1
MFI	B cell	Bcells.trait471	CD25 on CD24+ CD27+	GCST90001777	Inverse variance weighted	39	-0.00609799	0.0102156	0.550556	-0.0261206	0.0139247	0.993921	0.974218	1.01402	1
MFI	B cell	Bcells.trait502	CD25 on IgD- CD38-	GCST90001787	Inverse variance weighted	30	-0.0068512	0.0146506	0.640043	-0.0355665	0.0218641	0.993172	0.965059	1.0221	1
MFI	B cell	Bcells.trait512	CD25 on transitional	GCST90001795	Inverse variance weighted	21	-0.0135943	0.0231592	0.55721	-0.0589864	0.0317979	0.986498	0.94272	1.03231	1
MFI	B cell	Bcells.trait536	CD27 on CD20- CD38-	GCST90001797	Inverse variance weighted	21	0.0100179	0.0171847	0.559922	-0.0236641	0.0437	1.01007	0.976614	1.04467	1
MFI	B cell	Bcells.trait566	CD27 on IgD- CD38br	GCST90001803	Inverse variance weighted	15	-0.0151854	0.0343607	0.658532	-0.0825324	0.0521616	0.984929	0.920782	1.05355	1
MFI	B cell	Bcells.trait637	CD38 on IgD+ CD24-	GCST90001811	Inverse variance weighted	15	-0.0118567	0.0218626	0.587593	-0.0547075	0.0309941	0.988213	0.946762	1.03148	1
MFI	B cell	Bcells.trait640	CD38 on IgD+ CD38br	GCST90001812	Inverse variance weighted	21	0.00939152	0.0185611	0.612872	-0.0269883	0.0457714	1.00944	0.973373	1.04684	1
MFI	B cell	Bcells.trait641	CD38 on IgD+ CD38dim	GCST90001813	Inverse variance weighted	34	0.00755451	0.0136055	0.578722	-0.0191124	0.0342214	1.00758	0.981069	1.03481	1
MFI	B cell	Bcells.trait775	IgD on IgD+ CD24+	GCST90001820	Inverse variance weighted	49	-0.00817621	0.0194177	0.673704	-0.0462349	0.0298825	0.991857	0.954818	1.03033	1
MFI	B cell	Bcells.trait777	IgD on IgD+ CD38-	GCST90001822	Inverse variance weighted	30	-0.0149246	0.0233307	0.522371	-0.0606528	0.0308037	0.985186	0.94115	1.03128	1
MFI	B cell	Bcells.trait779	IgD on IgD+ CD38- unsw mem	GCST90001823	Inverse variance weighted	32	0.00396785	0.00900318	0.659418	-0.0136784	0.0216141	1.00398	0.986415	1.02185	1
MFI	B cell	Bcells.trait781	IgD on IgD+ CD38dim	GCST90001825	Inverse variance weighted	39	-0.00842065	0.015127	0.577758	-0.0380696	0.0212283	0.991615	0.962646	1.02146	1
MFI	cDC	Blue.530.30.cDC.trait2	CD62L on CD62L+ plasmacytoid DC	GCST90001832	Inverse variance weighted	23	-0.00793532	0.0160368	0.620728	-0.0393675	0.0234969	0.992096	0.961397	1.02378	1
MFI	cDC	Blue.530.30.cDC.trait5	CD62L on granulocyte	GCST90001835	Inverse variance weighted	16	-0.0111078	0.0233631	0.634473	-0.0568995	0.034684	0.988954	0.944689	1.03529	1
MFI	Maturation stages of T cell	Blue.530.30.MT.trait5	CD3 on EM CD4+	GCST90001843	Inverse variance weighted	42	-0.00594817	0.0124463	0.632717	-0.030343	0.0184466	0.994069	0.970113	1.01862	1
MFI	Maturation stages of T cell	Blue.530.30.MT.trait9	CD3 on CM CD8br	GCST90001846	Inverse variance weighted	47	0.00511561	0.0121235	0.673055	-0.0186464	0.0288776	1.00513	0.981526	1.0293	1
MFI	Treg	Blue.530.30.Treg.trait10	CD3 on CD39+ resting Treg	GCST90001852	Inverse variance weighted	23	-0.00928419	0.0143475	0.51757	-0.0374052	0.0188369	0.990759	0.963286	1.01902	1
MFI	Treg	Blue.530.30.Treg.trait2	CD3 on CD8br	GCST90001859	Inverse variance weighted	45	0.00737904	0.0116546	0.526638	-0.0154639	0.030222	1.00741	0.984655	1.03068	1
MFI	Treg	Blue.530.30.Treg.trait6	CD3 on CD39+ CD8br	GCST90001866	Inverse variance weighted	29	0.00805766	0.0181461	0.657011	-0.0275087	0.043624	1.00809	0.972866	1.04459	1
MFI	Treg	Blue.530.30.Treg.trait7	CD3 on CD4+	GCST90001867	Inverse variance weighted	54	-0.00837919	0.0113471	0.460246	-0.0306195	0.0138612	0.991656	0.969844	1.01396	1
MFI	Treg	Blue.530.30.Treg.trait8	CD3 on CD4 Treg	GCST90001868	Inverse variance weighted	58	0.00480118	0.0106786	0.652992	-0.0161288	0.0257311	1.00481	0.984001	1.02607	1
MFI	Treg	Blue.530.30.Treg.trait9	CD3 on resting Treg	GCST90001869	Inverse variance weighted	88	-0.0048138	0.00868371	0.57934	-0.0218339	0.0122063	0.995198	0.978403	1.01228	1
MFI	Myeloid cell	Blue.585.42.MDSC.trait1	CD34 on HSC	GCST90001870	Inverse variance weighted	20	-0.00794962	0.0154385	0.606608	-0.0382091	0.0223099	0.992082	0.962512	1.02256	1
MFI	Treg	Blue.585.42.Treg.trait11	CD28 on secreting Treg	GCST90001887	Inverse variance weighted	23	0.008777	0.0130313	0.500608	-0.0167643	0.0343183	1.00882	0.983375	1.03491	1
MFI	Treg	Blue.585.42.Treg.trait6	CD28 on CD4 Treg	GCST90001899	Inverse variance weighted	31	-0.00447788	0.00976433	0.646524	-0.023616	0.0146602	0.995532	0.976661	1.01477	1
MFI	Maturation stages of T cell	Blue.670.LP.MT.trait3	CCR7 on naive CD8br	GCST90001908	Inverse variance weighted	23	0.0107397	0.0159045	0.499508	-0.020433	0.0419124	1.0108	0.979774	1.0428	1
MFI	TBNK	Blue.670.LP.TBNK.trait1	CD45 on CD14+ monocyte	GCST90001909	Inverse variance weighted	17	0.0130777	0.0232141	0.573195	-0.0324219	0.0585773	1.01316	0.968098	1.06033	1
MFI	TBNK	Blue.670.LP.TBNK.trait11	CD45 on NK	GCST90001911	Inverse variance weighted	31	0.011313	0.0160389	0.480593	-0.0201232	0.0427493	1.01138	0.980078	1.04368	1
MFI	TBNK	Blue.670.LP.TBNK.trait6	CD45 on HLA DR+ T cell	GCST90001918	Inverse variance weighted	16	-0.0129772	0.0219064	0.553588	-0.0559138	0.0299594	0.987107	0.945621	1.03041	1
MFI	TBNK	Blue.670.LP.TBNK.trait8	CD45 on HLA DR+ CD4+	GCST90001920	Inverse variance weighted	19	-0.00888571	0.0204462	0.663861	-0.0489604	0.0311889	0.991154	0.952219	1.03168	1
MFI	Treg	Blue.670.LP.Treg.trait10	CD127 on CD45RA- CD4 not Treg	GCST90001923	Inverse variance weighted	15	-0.00635496	0.013066	0.626703	-0.0319644	0.0192545	0.993665	0.968541	1.01944	1
MFI	Treg	Blue.670.LP.Treg.trait2	CD127 on CD8br	GCST90001927	Inverse variance weighted	23	-0.0113749	0.0170148	0.503798	-0.0447239	0.0219742	0.98869	0.956261	1.02222	1
MFI	Treg	Blue.670.LP.Treg.trait5	CD127 on CD28- CD8br	GCST90001930	Inverse variance weighted	19	0.0109583	0.0214113	0.60879	-0.0310079	0.0529246	1.01102	0.969468	1.05435	1
MFI	Treg	Blue.670.LP.Treg.trait7	CD127 on CD45RA+ CD4+	GCST90001932	Inverse variance weighted	29	0.0103501	0.0235654	0.660513	-0.0358382	0.0565383	1.0104	0.964796	1.05817	1
MFI	Treg	Blue.780.60.CD25.trait3	CD25 on resting Treg	GCST90001937	Inverse variance weighted	19	-0.0141316	0.019517	0.469024	-0.0523849	0.0241217	0.985968	0.948964	1.02441	1
MFI	Treg	Blue.780.60.CD25.trait4	CD25 on CD39+ resting Treg	GCST90001938	Inverse variance weighted	13	-0.0127173	0.0261778	0.627105	-0.0640257	0.0385911	0.987363	0.937981	1.03935	1
MFI	Myeloid cell	Blue.780.60.MDSC.trait10	CD33 on CD33br HLA DR+ CD14dim	GCST90001947	Inverse variance weighted	77	0.0026359	0.00617193	0.669322	-0.00946108	0.0147329	1.00264	0.990584	1.01484	1
MFI	Myeloid cell	Blue.780.60.MDSC.trait4	CD33 on CD33dim HLA DR-	GCST90001953	Inverse variance weighted	71	-0.00328635	0.00604014	0.586383	-0.015125	0.00855232	0.996719	0.984989	1.00859	1
MFI	Myeloid cell	Blue.780.60.MDSC.trait8	CD33 on CD33br HLA DR+	GCST90001956	Inverse variance weighted	80	0.00255448	0.00595796	0.668104	-0.00912312	0.0142321	1.00256	0.990918	1.01433	1
MFI	Myeloid cell	Blue.780.60.MDSC.trait9	CD33 on CD33br HLA DR+ CD14-	GCST90001957	Inverse variance weighted	72	0.00383626	0.00622875	0.537963	-0.00837209	0.0160446	1.00384	0.991663	1.01617	1
Morphological parameter	TBNK	FSC.TBNK.trait3	FSC-A on T cell	GCST90001972	Inverse variance weighted	19	0.0131737	0.01806	0.465731	-0.0222239	0.0485713	1.01326	0.978021	1.04977	1
Morphological parameter	TBNK	FSC.TBNK.trait4	FSC-A on CD4+	GCST90001973	Inverse variance weighted	21	-0.00582179	0.0136929	0.670713	-0.0326598	0.0210162	0.994195	0.967868	1.02124	1
Morphological parameter	TBNK	FSC.TBNK.trait9	FSC-A on HLA DR+ CD8br	GCST90001978	Inverse variance weighted	16	0.00737013	0.0149302	0.621561	-0.021893	0.0366333	1.0074	0.978345	1.03731	1
MFI	Monocyte	mono.trait19	CD14 on CD14+ CD16- monocyte	GCST90001986	Inverse variance weighted	15	0.0158135	0.0262998	0.547656	-0.0357341	0.0673611	1.01594	0.964897	1.06968	1
MFI	Monocyte	mono.trait35	CX3CR1 on CD14+ CD16+ monocyte	GCST90001996	Inverse variance weighted	50	-0.00567331	0.0105383	0.590336	-0.0263285	0.0149818	0.994343	0.974015	1.01509	1
MFI	Monocyte	mono.trait41	PDL-1 on CD14- CD16-	GCST90002000	Inverse variance weighted	27	-0.00536845	0.0125502	0.668826	-0.0299668	0.0192298	0.994646	0.970478	1.01942	1
MFI	Monocyte	mono.trait44	CCR2 on CD14- CD16-	GCST90002003	Inverse variance weighted	14	0.0149416	0.0232912	0.521191	-0.0307092	0.0605924	1.01505	0.969758	1.06247	1
MFI	Monocyte	mono.trait46	CCR2 on CD14+ CD16- monocyte	GCST90002004	Inverse variance weighted	35	0.00708731	0.0113383	0.531921	-0.0151358	0.0293104	1.00711	0.984978	1.02974	1
MFI	Monocyte	mono.trait7	CX3CR1 on CD14- CD16+ monocyte	GCST90002012	Inverse variance weighted	33	-0.00639936	0.0132118	0.628126	-0.0322945	0.0194958	0.993621	0.968221	1.01969	1
MFI	Treg	Red.660.20.Treg.trait1	CD39 on CD39+ CD8br	GCST90002029	Inverse variance weighted	45	-0.00871223	0.0133389	0.513663	-0.0348565	0.017432	0.991326	0.965744	1.01758	1
MFI	Treg	Red.660.20.Treg.trait2	CD39 on CD39+ activated Treg	GCST90002030	Inverse variance weighted	208	-0.00260816	0.00526432	0.62029	-0.0129262	0.00770992	0.997395	0.987157	1.00774	1
MFI	Treg	Red.660.20.Treg.trait5	CD39 on CD39+ CD4+	GCST90002032	Inverse variance weighted	156	-0.00391587	0.00549723	0.476257	-0.0146904	0.0068587	0.996092	0.985417	1.00688	1
MFI	Treg	Red.660.20.Treg.trait7	CD39 on monocyte	GCST90002034	Inverse variance weighted	22	0.00536653	0.00888477	0.545835	-0.0120476	0.0227807	1.00538	0.988025	1.02304	1
MFI	cDC	Red.780.60.cDC.trait5	CD80 on monocyte	GCST90002039	Inverse variance weighted	51	-0.00746696	0.0113204	0.509508	-0.0296549	0.014721	0.992561	0.970781	1.01483	1
MFI	Myeloid cell	Red.780.60.MDSC.trait7	CD45 on basophil	GCST90002051	Inverse variance weighted	18	0.0113979	0.0164778	0.489118	-0.0208986	0.0436944	1.01146	0.979318	1.04466	1
MFI	Myeloid cell	Red.780.60.MDSC.trait8	CD45 on Im MDSC	GCST90002052	Inverse variance weighted	19	0.00843388	0.013009	0.516784	-0.0170638	0.0339315	1.00847	0.983081	1.03451	1
MFI	Maturation stages of T cell	Red.780.60.MT.trait3	CD8 on naive CD8br	GCST90002055	Inverse variance weighted	29	0.00714112	0.0156813	0.648827	-0.0235941	0.0378764	1.00717	0.976682	1.0386	1
MFI	TBNK	Red.780.60.TBNK.trait3	CD8 on HLA DR+ CD8br	GCST90002060	Inverse variance weighted	23	-0.00695432	0.0130905	0.595245	-0.0326117	0.018703	0.99307	0.967914	1.01888	1
MFI	Treg	Red.780.60.Treg.trait2	CD4 on CD4 Treg	GCST90002063	Inverse variance weighted	24	-0.00779348	0.0161984	0.630427	-0.0395424	0.0239554	0.992237	0.961229	1.02424	1
MFI	Treg	Red.780.60.Treg.trait4	CD4 on CD39+ resting Treg	GCST90002065	Inverse variance weighted	13	-0.0126053	0.0224616	0.574667	-0.05663	0.0314195	0.987474	0.944944	1.03192	1
MFI	Treg	Red.780.60.Treg.trait6	CD4 on CD39+ activated Treg	GCST90002067	Inverse variance weighted	22	0.01248	0.0225541	0.580032	-0.031726	0.056686	1.01256	0.968772	1.05832	1
Morphological parameter	cDC	SSC.cDC.trait3	SSC-A on plasmacytoid DC	GCST90002072	Inverse variance weighted	31	-0.00794578	0.0165244	0.630623	-0.0403337	0.0244421	0.992086	0.960469	1.02474	1
Morphological parameter	cDC	SSC.cDC.trait4	SSC-A on monocyte	GCST90002073	Inverse variance weighted	86	-0.00367251	0.00728765	0.614306	-0.0179563	0.0106113	0.996334	0.982204	1.01067	1
Morphological parameter	TBNK	SSC.TBNK.trait7	SSC-A on NKT	GCST90002084	Inverse variance weighted	18	0.00856768	0.0124715	0.492096	-0.0158765	0.0330119	1.0086	0.984249	1.03356	1
MFI	cDC	Violet.450.50.cDC.trait3	CD11c on monocyte	GCST90002089	Inverse variance weighted	24	-0.00784207	0.0138786	0.572042	-0.0350441	0.01936	0.992189	0.965563	1.01955	1
MFI	cDC	Violet.450.50.cDC.trait4	CD11c on granulocyte	GCST90002090	Inverse variance weighted	30	0.00745338	0.0156913	0.634787	-0.0233017	0.0382084	1.00748	0.976968	1.03895	1
MFI	Myeloid cell	Violet.450.50.MDSC.trait2	CD11b on CD66b++ myeloid cell	GCST90002093	Inverse variance weighted	16	0.0126535	0.0225709	0.575062	-0.0315854	0.0568924	1.01273	0.968908	1.05854	1
MFI	Maturation stages of T cell	Violet.450.50.MT.trait4	CD45RA on TD CD8br	GCST90002101	Inverse variance weighted	17	-0.0167291	0.0235688	0.477829	-0.062924	0.0294658	0.98341	0.939015	1.0299	1
MFI	Myeloid cell	Violet.510.50.MDSC.trait4	HLA DR on CD33br HLA DR+ CD14dim	GCST90002109	Inverse variance weighted	40	-0.0104907	0.0218954	0.631848	-0.0534056	0.0324243	0.989564	0.947995	1.03296	1
MFI	Myeloid cell	Violet.510.50.MDSC.trait6	HLA DR on CD33dim HLA DR+ CD11b-	GCST90002111	Inverse variance weighted	40	-0.0114382	0.0190364	0.547933	-0.0487494	0.0258731	0.988627	0.95242	1.02621	1
MFI	Treg	Violet.510.50.Treg.trait2	CD8 on CD28+ CD45RA- CD8br	GCST90002118	Inverse variance weighted	35	0.00818272	0.0153018	0.592818	-0.0218087	0.0381742	1.00822	0.978427	1.03891	1
Absolute count	TBNK	TB_Trait509	T cell AC	GCST90001603	Inverse variance weighted	21	-0.0113893	0.027185	0.675249	-0.0646719	0.0418933	0.988675	0.937375	1.04278	1
Relative count	Maturation stages of T cell	MT_Trait544	CM DN (CD4-CD8-) %T cell	GCST90001565	Inverse variance weighted	10	0.00919958	0.0220638	0.676712	-0.0340454	0.0524446	1.00924	0.966528	1.05384	1
MFI	B cell	Bcells.trait331	CD19 on sw mem	GCST90001740	Inverse variance weighted	30	0.0087945	0.0216437	0.6845	-0.0336272	0.0512162	1.00883	0.966932	1.05255	1
MFI	B cell	Bcells.trait401	CD20 on transitional	GCST90001763	Inverse variance weighted	29	0.00425292	0.0103637	0.681538	-0.01606	0.0245659	1.00426	0.984068	1.02487	1
MFI	TBNK	Blue.780.60.TBNK.trait3	CD4 on HLA DR+ CD4+	GCST90001959	Inverse variance weighted	22	-0.00989585	0.0243176	0.684051	-0.0575584	0.0377667	0.990153	0.944067	1.03849	1
MFI	Maturation stages of T cell	Red.780.60.MT.trait4	CD8 on EM CD8br	GCST90002056	Inverse variance weighted	27	-0.0105027	0.0257972	0.683916	-0.0610651	0.0400598	0.989552	0.940762	1.04087	1
Relative count	cDC	DC_Trait533	CD62L- HLA DR++ monocyte %monocyte	GCST90001455	Inverse variance weighted	13	0.00974441	0.024116	0.686165	-0.0375229	0.0570117	1.00979	0.963172	1.05867	1
MFI	B cell	Bcells.trait450	CD24 on sw mem	GCST90001773	Inverse variance weighted	55	-0.002667	0.006653	0.688514	-0.0157069	0.0103729	0.997337	0.984416	1.01043	1
Morphological parameter	TBNK	SSC.TBNK.trait5	SSC-A on CD8br	GCST90002082	Inverse variance weighted	13	0.0103747	0.0259009	0.688748	-0.040391	0.0611405	1.01043	0.960414	1.06305	1
Absolute count	B cell	BC_Trait10	IgD+ CD38br AC	GCST90001392	Inverse variance weighted	28	-0.00330799	0.00991296	0.738603	-0.0227374	0.0161214	0.996697	0.977519	1.01625	1
Relative count	B cell	BC_Trait11	IgD+ CD38dim %B cell	GCST90001393	Inverse variance weighted	11	0.00415639	0.0406518	0.918563	-0.0755211	0.0838339	1.00417	0.92726	1.08745	1
Relative count	B cell	BC_Trait13	IgD+ CD38- %B cell	GCST90001395	Inverse variance weighted	19	-0.00149447	0.0157014	0.924171	-0.0322692	0.0292803	0.998507	0.968246	1.02971	1
Relative count	B cell	BC_Trait21	Sw mem %B cell	GCST90001402	Inverse variance weighted	16	0.00233047	0.0232875	0.920286	-0.043313	0.0479739	1.00233	0.957612	1.04914	1
Absolute count	B cell	BC_Trait22	Sw mem AC	GCST90001403	Inverse variance weighted	23	0.00322936	0.016878	0.848263	-0.0298516	0.0363103	1.00323	0.97059	1.03698	1
Absolute count	B cell	BC_Trait28	Naive-mature B cell AC	GCST90001409	Inverse variance weighted	23	0.00371673	0.0155962	0.811641	-0.0268518	0.0342853	1.00372	0.973505	1.03488	1
Relative count	B cell	BC_Trait3	IgD- CD38br %B cell	GCST90001410	Inverse variance weighted	18	0.00738005	0.0278533	0.791039	-0.0472123	0.0619724	1.00741	0.953885	1.06393	1
Absolute count	B cell	BC_Trait34	IgD- CD24- AC	GCST90001414	Inverse variance weighted	16	-0.00370612	0.0215642	0.863544	-0.0459719	0.0385597	0.996301	0.955069	1.03931	1
Relative count	B cell	BC_Trait47	IgD- CD38br %lymphocyte	GCST90001425	Inverse variance weighted	30	-0.000900188	0.014445	0.950309	-0.0292124	0.0274121	0.9991	0.97121	1.02779	1
Relative count	B cell	BC_Trait57	PB/PC %lymphocyte	GCST90001435	Inverse variance weighted	17	-0.00370818	0.0174938	0.83213	-0.0379961	0.0305797	0.996299	0.962717	1.03105	1
Relative count	B cell	BC_Trait62	IgD- CD24- %lymphocyte	GCST90001440	Inverse variance weighted	22	-0.000407176	0.0157361	0.979357	-0.0312498	0.0304355	0.999593	0.969233	1.0309	1
Relative count	B cell	BC_Trait67	CD20- CD38- %lymphocyte	GCST90001444	Inverse variance weighted	23	-0.00434636	0.0231774	0.851248	-0.0497741	0.0410813	0.995663	0.951444	1.04194	1
Relative count	cDC	DC_Trait535	CD11c+ HLA DR++ monocyte %monocyte	GCST90001457	Inverse variance weighted	16	0.00034753	0.0153814	0.981974	-0.0298	0.030495	1.00035	0.97064	1.03096	1
Relative count	cDC	f_DC_Trait503	Myeloid DC %DC	GCST90001459	Inverse variance weighted	49	0.00257874	0.0121779	0.832298	-0.02129	0.0264475	1.00258	0.978935	1.0268	1
Absolute count	cDC	f_DC_Trait505	DC AC	GCST90001461	Inverse variance weighted	44	0.00292563	0.0142121	0.836904	-0.0249301	0.0307813	1.00293	0.975378	1.03126	1
Relative count	cDC	f_DC_Trait513	CD86+ myeloid DC %DC	GCST90001465	Inverse variance weighted	68	-0.00268805	0.00725879	0.711147	-0.0169153	0.0115392	0.997316	0.983227	1.01161	1
Relative count	cDC	f_DC_Trait515	CD86+ plasmacytoid DC %DC	GCST90001467	Inverse variance weighted	26	-0.00103516	0.0177965	0.953616	-0.0359162	0.0338459	0.998965	0.964721	1.03443	1
Absolute count	cDC	f_DC_Trait516	CD62L- myeloid DC AC	GCST90001468	Inverse variance weighted	61	0.00274611	0.00924679	0.766482	-0.0153776	0.0208698	1.00275	0.98474	1.02109	1
Relative count	cDC	f_DC_Trait519	CD62L- plasmacytoid DC %DC	GCST90001471	Inverse variance weighted	31	0.000322122	0.0158091	0.983744	-0.0306636	0.0313079	1.00032	0.969802	1.0318	1
Relative count	TBNK	f_MONO_Trait503	HLA DR++ monocyte %monocyte	GCST90001475	Inverse variance weighted	30	-0.00389535	0.0242471	0.872367	-0.0514196	0.0436289	0.996112	0.94988	1.04459	1
Absolute count	Treg	f_Treg_Trait503	Resting Treg AC	GCST90001480	Inverse variance weighted	38	-0.00274295	0.0123209	0.823827	-0.026892	0.0214061	0.997261	0.973466	1.02164	1
Relative count	Treg	f_Treg_Trait504	Resting Treg % CD4 Treg	GCST90001481	Inverse variance weighted	72	-0.00141445	0.00670471	0.832915	-0.0145557	0.0117268	0.998587	0.98555	1.0118	1
Relative count	Treg	f_Treg_Trait508	CD39+ resting Treg % CD4 Treg	GCST90001485	Inverse variance weighted	153	-0.000316186	0.00514395	0.950987	-0.0103983	0.00976596	0.999684	0.989656	1.00981	1
Absolute count	Treg	f_Treg_Trait512	CD39+ activated Treg AC	GCST90001489	Inverse variance weighted	157	0.000792703	0.0060278	0.895374	-0.0110218	0.0126072	1.00079	0.989039	1.01269	1
Relative count	Treg	f_Treg_Trait513	CD39+ activated Treg %activated Treg	GCST90001490	Inverse variance weighted	7	-0.00149987	0.0364797	0.967204	-0.0730001	0.0700004	0.998501	0.929601	1.07251	1
Relative count	Treg	f_Treg_Trait517	Secreting Treg %CD4	GCST90001494	Inverse variance weighted	30	-0.00224377	0.008859	0.800055	-0.0196074	0.0151199	0.997759	0.980584	1.01523	1
Absolute count	Treg	f_Treg_Trait518	CD39+ secreting Treg AC	GCST90001495	Inverse variance weighted	177	-0.000295417	0.00548848	0.957075	-0.0110528	0.010462	0.999705	0.989008	1.01052	1
Relative count	Treg	f_Treg_Trait523	Activated & resting Treg %CD4+	GCST90001500	Inverse variance weighted	44	-0.00402487	0.0112979	0.721654	-0.0261688	0.0181191	0.995983	0.974171	1.01828	1
Relative count	Treg	f_Treg_Trait528	Activated & secreting Treg %CD4 Treg	GCST90001502	Inverse variance weighted	79	0.0020481	0.00594973	0.730671	-0.00961337	0.0137096	1.00205	0.990433	1.0138	1
Absolute count	Treg	f_Treg_Trait536	CD25hi CD45RA+ CD4 not Treg AC	GCST90001507	Inverse variance weighted	42	-0.00165072	0.00851984	0.846372	-0.0183496	0.0150482	0.998351	0.981818	1.01516	1
Absolute count	Treg	f_Treg_Trait539	CD25hi CD45RA- CD4 not Treg AC	GCST90001510	Inverse variance weighted	20	-0.000521089	0.0107238	0.961245	-0.0215398	0.0204976	0.999479	0.978691	1.02071	1
Absolute count	Myeloid cell	MDSC_Trait10	Im MDSC AC	GCST90001515	Inverse variance weighted	25	0.00381706	0.0120344	0.751108	-0.0197703	0.0274045	1.00382	0.980424	1.02778	1
Absolute count	Myeloid cell	MDSC_Trait13	CD33br HLA DR+ CD14- AC	GCST90001518	Inverse variance weighted	29	0.00057081	0.00661057	0.93119	-0.0123859	0.0135275	1.00057	0.98769	1.01362	1
Absolute count	Myeloid cell	MDSC_Trait24	Gr MDSC AC	GCST90001524	Inverse variance weighted	25	-0.000644828	0.0166565	0.969119	-0.0332916	0.032002	0.999355	0.967256	1.03252	1
Absolute count	Myeloid cell	MDSC_Trait25	CD33dim HLA DR+ CD11b+ AC	GCST90001525	Inverse variance weighted	28	-0.00136209	0.0122659	0.91158	-0.0254033	0.0226791	0.998639	0.974917	1.02294	1
Absolute count	Myeloid cell	MDSC_Trait27	CD33dim HLA DR+ CD11b- AC	GCST90001527	Inverse variance weighted	25	0.0021125	0.00969736	0.827552	-0.0168943	0.0211193	1.00211	0.983248	1.02134	1
Absolute count	Myeloid cell	MDSC_Trait3	CD66b++ myeloid cell AC	GCST90001529	Inverse variance weighted	18	0.00493934	0.0160412	0.758146	-0.0265013	0.03638	1.00495	0.973847	1.03705	1
Absolute count	Myeloid cell	MDSC_Trait5	CD33dim HLA DR- AC	GCST90001531	Inverse variance weighted	33	-0.0012881	0.00646336	0.842034	-0.0139563	0.0113801	0.998713	0.986141	1.01145	1
Absolute count	Myeloid cell	MDSC_Trait8	Basophil AC	GCST90001532	Inverse variance weighted	32	-0.00227752	0.00648394	0.725397	-0.014986	0.010431	0.997725	0.985126	1.01049	1
Relative count	Maturation stages of T cell	MT_ry_Trait515	CD45RA- CD4+ %CD4+	GCST90001535	Inverse variance weighted	32	0.000627849	0.0182006	0.972482	-0.0350454	0.0363011	1.00063	0.965562	1.03697	1
Absolute count	Maturation stages of T cell	MT_Trait503	CM CD4+ AC	GCST90001537	Inverse variance weighted	20	0.00652307	0.0237651	0.783715	-0.0400565	0.0531027	1.00654	0.960735	1.05454	1
Relative count	Maturation stages of T cell	MT_Trait507	Naive CD4+ %CD4+	GCST90001541	Inverse variance weighted	41	0.00350414	0.0170136	0.836821	-0.0298424	0.0368507	1.00351	0.970598	1.03754	1
Relative count	Maturation stages of T cell	MT_Trait509	EM CD4+ %CD4+	GCST90001543	Inverse variance weighted	30	0.00201448	0.0160935	0.900386	-0.0295288	0.0335578	1.00202	0.970903	1.03413	1
Relative count	Maturation stages of T cell	MT_Trait510	EM CD4+ %T cell	GCST90001544	Inverse variance weighted	27	-0.00295526	0.0172224	0.863757	-0.0367112	0.0308006	0.997049	0.963955	1.03128	1
Relative count	Maturation stages of T cell	MT_Trait524	CM CD8br %T cell	GCST90001550	Inverse variance weighted	25	0.00767107	0.0211188	0.716431	-0.0337219	0.049064	1.0077	0.96684	1.05029	1
Absolute count	Maturation stages of T cell	MT_Trait525	Naive CD8br AC	GCST90001551	Inverse variance weighted	28	-0.00266089	0.0188365	0.887662	-0.0395804	0.0342586	0.997343	0.961193	1.03485	1
Relative count	Maturation stages of T cell	MT_Trait526	Naive CD8br %CD8br	GCST90001552	Inverse variance weighted	33	-0.00239893	0.0103288	0.816339	-0.0226434	0.0178455	0.997604	0.977611	1.01801	1
Absolute count	Maturation stages of T cell	MT_Trait528	EM CD8br AC	GCST90001554	Inverse variance weighted	24	0.000585322	0.0125876	0.962912	-0.0240865	0.0252571	1.00059	0.976201	1.02558	1
Relative count	Maturation stages of T cell	MT_Trait529	EM CD8br %CD8br	GCST90001555	Inverse variance weighted	37	-0.000207834	0.0113741	0.985421	-0.0225011	0.0220855	0.999792	0.97775	1.02233	1
Relative count	Maturation stages of T cell	MT_Trait539	CD45RA+ CD8br %T cell	GCST90001562	Inverse variance weighted	36	-0.00218639	0.00845247	0.795891	-0.0187532	0.0143805	0.997816	0.981422	1.01448	1
Absolute count	Maturation stages of T cell	MT_Trait542	CM DN (CD4-CD8-) AC	GCST90001563	Inverse variance weighted	5	-0.0101196	0.0263798	0.701268	-0.061824	0.0415849	0.989931	0.940048	1.04246	1
Relative count	B cell	N_BC_Trait3	Transitional %B cell	GCST90001576	Inverse variance weighted	14	-0.00845045	0.0267209	0.751814	-0.0608234	0.0439225	0.991585	0.940989	1.0449	1
Absolute count	B cell	N_BC_Trait4	Transitional AC	GCST90001577	Inverse variance weighted	33	0.00314244	0.0174038	0.856713	-0.030969	0.0372539	1.00315	0.969506	1.03796	1
Absolute count	Monocyte	N_MONO_Trait505	CD14- CD16- AC	GCST90001581	Inverse variance weighted	29	-0.000235857	0.0148154	0.987298	-0.0292741	0.0288024	0.999764	0.97115	1.02922	1
Absolute count	Monocyte	N_MONO_Trait507	CD14+ CD16- monocyte AC	GCST90001582	Inverse variance weighted	24	0.00464359	0.0131909	0.724816	-0.0212106	0.0304978	1.00465	0.979013	1.03097	1
Absolute count	TBNK	TB_ry_Trait518	DP (CD4+CD8+) AC	GCST90001594	Inverse variance weighted	20	0.00545224	0.0192847	0.777389	-0.0323458	0.0432503	1.00547	0.968172	1.0442	1
Relative count	TBNK	TB_ry_Trait519	DP (CD4+CD8+) %T cell	GCST90001595	Inverse variance weighted	5	-0.0147176	0.0570667	0.796483	-0.126568	0.0971332	0.98539	0.881114	1.10201	1
Absolute count	TBNK	TB_ry_Trait524	CD8dim AC	GCST90001596	Inverse variance weighted	30	0.00494221	0.0143869	0.731206	-0.0232561	0.0331406	1.00495	0.977012	1.0337	1
Absolute count	TBNK	TB_ry_Trait527	DN (CD4-CD8-) AC	GCST90001598	Inverse variance weighted	22	0.00505098	0.0216974	0.815923	-0.037476	0.0475779	1.00506	0.963218	1.04873	1
Relative count	TBNK	TB_Trait510	T cell %lymphocyte	GCST90001604	Inverse variance weighted	17	0.00603911	0.0245481	0.805674	-0.0420752	0.0541535	1.00606	0.958798	1.05565	1
Relative count	TBNK	TB_Trait517	CD8br %leukocyte	GCST90001607	Inverse variance weighted	19	0.00073727	0.0228657	0.974278	-0.0440796	0.0455541	1.00074	0.956878	1.04661	1
Relative count	TBNK	TB_Trait526	CD8dim %leukocyte	GCST90001612	Inverse variance weighted	25	0.00284703	0.0191824	0.882012	-0.0347504	0.0404445	1.00285	0.965846	1.04127	1
Relative count	TBNK	TB_Trait534	TCRgd %T cell	GCST90001616	Inverse variance weighted	16	0.00291438	0.0169463	0.863455	-0.0303003	0.036129	1.00292	0.970154	1.03679	1
Relative count	TBNK	TB_Trait535	TCRgd %lymphocyte	GCST90001617	Inverse variance weighted	18	-0.00247102	0.0131406	0.850841	-0.0282265	0.0232845	0.997532	0.972168	1.02356	1
Absolute count	TBNK	TB_Trait545	HLA DR+ CD8br AC	GCST90001627	Inverse variance weighted	51	-0.00120372	0.0139335	0.931156	-0.0285133	0.0261059	0.998797	0.971889	1.02645	1
Absolute count	TBNK	TB_Trait551	CD8dim NKT AC	GCST90001633	Inverse variance weighted	51	0.000595207	0.0147229	0.967752	-0.0282616	0.0294521	1.0006	0.972134	1.02989	1
Absolute count	TBNK	TB_Trait554	DN (CD4-CD8-) NKT AC	GCST90001636	Inverse variance weighted	11	0.00345962	0.0358145	0.923045	-0.0667367	0.073656	1.00347	0.935441	1.07644	1
Relative count	TBNK	TB_Trait561	CD3- lymphocyte %lymphocyte	GCST90001640	Inverse variance weighted	5	0.0049919	0.0433507	0.908325	-0.0799755	0.0899593	1.005	0.923139	1.09413	1
Absolute count	TBNK	TB_Trait569	HLA DR+ NK AC	GCST90001648	Inverse variance weighted	55	-0.00192137	0.0112598	0.864507	-0.0239906	0.0201479	0.99808	0.976295	1.02035	1
Relative count	TBNK	TB_Trait576	Granulocyte %leukocyte	GCST90001652	Inverse variance weighted	22	0.00534563	0.0194133	0.78304	-0.0327043	0.0433956	1.00536	0.967825	1.04435	1
Relative count	Treg	Treg_Trait505	CD28- DN (CD4-CD8-) %DN	GCST90001653	Inverse variance weighted	27	-0.00267376	0.0160329	0.867554	-0.0340983	0.0287508	0.99733	0.966477	1.02917	1
Relative count	Treg	Treg_Trait507	CD28+ DN (CD4-CD8-) %T cell	GCST90001655	Inverse variance weighted	21	-0.00746036	0.0206868	0.718373	-0.0480064	0.0330857	0.992567	0.953128	1.03364	1
Relative count	Treg	Treg_Trait508	CD28+ DN (CD4-CD8-) %DN	GCST90001656	Inverse variance weighted	27	0.00267376	0.0160329	0.867554	-0.0287508	0.0340983	1.00268	0.971659	1.03469	1
Absolute count	Treg	Treg_Trait509	CD28+ DN (CD4-CD8-) AC	GCST90001657	Inverse variance weighted	12	0.00448841	0.0338866	0.894625	-0.0619294	0.0709062	1.0045	0.939949	1.07348	1
Relative count	Treg	Treg_Trait512	CD39+ CD4+ %T cell	GCST90001658	Inverse variance weighted	204	-0.00190713	0.00594182	0.748235	-0.0135531	0.00973883	0.998095	0.986538	1.00979	1
Relative count	Treg	Treg_Trait513	CD39+ CD4+ %CD4+	GCST90001659	Inverse variance weighted	208	-0.000337498	0.00610756	0.955932	-0.0123083	0.0116333	0.999663	0.987767	1.0117	1
Absolute count	Treg	Treg_Trait514	CD39+ CD4+ AC	GCST90001660	Inverse variance weighted	200	0.002103	0.00569082	0.711724	-0.00905101	0.013257	1.00211	0.99099	1.01335	1
Relative count	Treg	Treg_Trait574	CD28- CD8dim %T cell	GCST90001661	Inverse variance weighted	30	-0.00123231	0.0141939	0.930815	-0.0290524	0.0265877	0.998768	0.971366	1.02694	1
Relative count	Treg	Treg_Trait575	CD28- CD8dim %CD8dim	GCST90001662	Inverse variance weighted	16	-0.00222161	0.0089626	0.804231	-0.0197883	0.0153451	0.997781	0.980406	1.01546	1
Absolute count	Treg	Treg_Trait576	CD28- CD8dim AC	GCST90001663	Inverse variance weighted	29	0.00527088	0.0144591	0.715456	-0.0230689	0.0336107	1.00528	0.977195	1.03418	1
Relative count	Treg	Treg_Trait577	CD28+ CD45RA+ CD8dim %T cell	GCST90001664	Inverse variance weighted	50	-0.00146631	0.00842133	0.861772	-0.0179721	0.0150395	0.998535	0.982188	1.01515	1
Relative count	Treg	Treg_Trait581	CD28+ CD45RA- CD8dim %CD8dim	GCST90001668	Inverse variance weighted	35	-0.000448679	0.00828458	0.956809	-0.0166865	0.0157891	0.999551	0.983452	1.01591	1
Absolute count	Treg	Treg_Trait587	CD39+ CD8br AC	GCST90001672	Inverse variance weighted	191	0.000734188	0.00572555	0.897967	-0.0104879	0.0119563	1.00073	0.989567	1.01203	1
Relative count	Treg	Treg_Trait600	CD28- CD8br %T cell	GCST90001685	Inverse variance weighted	14	0.00635661	0.0265323	0.810656	-0.0456467	0.0583599	1.00638	0.955379	1.0601	1
Absolute count	Treg	Treg_Trait602	CD28- CD8br AC	GCST90001687	Inverse variance weighted	14	0.00995942	0.0406351	0.806384	-0.0696854	0.0896042	1.01001	0.932687	1.09374	1
Relative count	Treg	Treg_Trait603	CD28+ CD45RA+ CD8br %T cell	GCST90001688	Inverse variance weighted	81	0.00034644	0.00223071	0.876581	-0.00402575	0.00471863	1.00035	0.995982	1.00473	1
Absolute count	Treg	Treg_Trait605	CD28+ CD45RA+ CD8br AC	GCST90001690	Inverse variance weighted	50	0.000107533	0.00505747	0.983037	-0.00980511	0.0100202	1.00011	0.990243	1.01007	1
Relative count	Treg	Treg_Trait606	CD28+ CD45RA- CD8br %T cell	GCST90001691	Inverse variance weighted	33	0.00131891	0.00914251	0.885294	-0.0166004	0.0192382	1.00132	0.983537	1.01942	1
Relative count	Treg	Treg_Trait607	CD28+ CD45RA- CD8br %CD8br	GCST90001692	Inverse variance weighted	38	0.0010374	0.0117588	0.929699	-0.0220099	0.0240847	1.00104	0.978231	1.02438	1
MFI	B cell	Bcells.trait255	CD19 on CD20-	GCST90001721	Inverse variance weighted	18	0.00248163	0.0176107	0.887936	-0.0320354	0.0369986	1.00248	0.968472	1.03769	1
MFI	B cell	Bcells.trait282	CD19 on CD20- CD38-	GCST90001722	Inverse variance weighted	20	-0.003778	0.0191626	0.843706	-0.0413366	0.0337806	0.996229	0.959506	1.03436	1
MFI	B cell	Bcells.trait310	CD19 on IgD+ CD38-	GCST90001726	Inverse variance weighted	29	-0.00236447	0.0113115	0.834422	-0.024535	0.019806	0.997638	0.975764	1.02	1
MFI	B cell	Bcells.trait311	CD19 on IgD+ CD38- naive	GCST90001727	Inverse variance weighted	17	0.0030165	0.0138072	0.82706	-0.0240455	0.0300785	1.00302	0.976241	1.03054	1
MFI	B cell	Bcells.trait312	CD19 on IgD+ CD38- unsw mem	GCST90001728	Inverse variance weighted	25	0.0025163	0.0112297	0.822699	-0.019494	0.0245266	1.00252	0.980695	1.02483	1
MFI	B cell	Bcells.trait314	CD19 on IgD+ CD38dim	GCST90001730	Inverse variance weighted	28	0.00209488	0.0108414	0.84678	-0.0191543	0.0233441	1.0021	0.981028	1.02362	1
MFI	B cell	Bcells.trait318	CD19 on IgD- CD24-	GCST90001731	Inverse variance weighted	20	-0.00326014	0.0189695	0.863546	-0.0404403	0.03392	0.996745	0.960366	1.0345	1
MFI	B cell	Bcells.trait327	CD19 on naive-mature B cell	GCST90001737	Inverse variance weighted	30	0.000187532	0.0115544	0.987051	-0.022459	0.0228341	1.00019	0.977791	1.0231	1
MFI	B cell	Bcells.trait335	CD20 on B cell	GCST90001743	Inverse variance weighted	37	0.00358007	0.0149138	0.810291	-0.025651	0.0328112	1.00359	0.974675	1.03336	1
MFI	B cell	Bcells.trait354	CD20 on CD20- CD38-	GCST90001744	Inverse variance weighted	16	-0.00771547	0.0257659	0.7646	-0.0582166	0.0427857	0.992314	0.943446	1.04371	1
MFI	B cell	Bcells.trait355	CD20 on CD24+ CD27+	GCST90001745	Inverse variance weighted	33	-0.00354747	0.0167347	0.83212	-0.0363474	0.0292525	0.996459	0.964305	1.02968	1
MFI	B cell	Bcells.trait378	CD20 on IgD+ CD24+	GCST90001746	Inverse variance weighted	25	0.00743327	0.0233209	0.749925	-0.0382757	0.0531422	1.00746	0.962448	1.05458	1
MFI	B cell	Bcells.trait379	CD20 on IgD+ CD24-	GCST90001747	Inverse variance weighted	32	0.00625231	0.0162275	0.700021	-0.0255535	0.0380581	1.00627	0.97477	1.03879	1
MFI	B cell	Bcells.trait380	CD20 on IgD+ CD38-	GCST90001748	Inverse variance weighted	28	-0.00740434	0.0200957	0.712535	-0.046792	0.0319833	0.992623	0.954286	1.0325	1
MFI	B cell	Bcells.trait381	CD20 on IgD+ CD38- naive	GCST90001749	Inverse variance weighted	20	-0.00490591	0.0208422	0.813911	-0.0457567	0.0359449	0.995106	0.955274	1.0366	1
MFI	B cell	Bcells.trait384	CD20 on IgD+ CD38dim	GCST90001752	Inverse variance weighted	50	0.00347284	0.0143831	0.809205	-0.0247181	0.0316638	1.00348	0.975585	1.03217	1
MFI	B cell	Bcells.trait390	CD20 on IgD- CD38-	GCST90001755	Inverse variance weighted	35	-0.00397585	0.0165246	0.809864	-0.036364	0.0284123	0.996032	0.964289	1.02882	1
MFI	B cell	Bcells.trait391	CD20 on IgD- CD38br	GCST90001756	Inverse variance weighted	13	0.000580305	0.0274247	0.983118	-0.0531722	0.0543328	1.00058	0.948217	1.05584	1
MFI	B cell	Bcells.trait395	CD20 on memory B cell	GCST90001758	Inverse variance weighted	37	-0.000495967	0.0162798	0.975696	-0.0324044	0.0314124	0.999504	0.968115	1.03191	1
MFI	B cell	Bcells.trait397	CD20 on naive-mature B cell	GCST90001759	Inverse variance weighted	38	0.00349202	0.0154149	0.820785	-0.0267211	0.0337051	1.0035	0.973633	1.03428	1
MFI	B cell	Bcells.trait399	CD20 on sw mem	GCST90001761	Inverse variance weighted	47	-0.00140622	0.0142376	0.921322	-0.0293119	0.0264994	0.998595	0.971114	1.02685	1
MFI	B cell	Bcells.trait400	CD20 on IgD+	GCST90001762	Inverse variance weighted	32	-0.00731885	0.0186576	0.694858	-0.0438877	0.02925	0.992708	0.957061	1.02968	1
MFI	B cell	Bcells.trait441	CD24 on IgD+ CD38- unsw mem	GCST90001767	Inverse variance weighted	26	-0.00236394	0.0144359	0.869925	-0.0306584	0.0259305	0.997639	0.969807	1.02627	1
MFI	B cell	Bcells.trait491	CD25 on IgD+ CD24-	GCST90001779	Inverse variance weighted	43	0.00229679	0.00967319	0.812316	-0.0166627	0.0212563	1.0023	0.983475	1.02148	1
MFI	B cell	Bcells.trait494	CD25 on IgD+ CD38- unsw mem	GCST90001782	Inverse variance weighted	34	0.00123434	0.0077591	0.873604	-0.0139735	0.0164422	1.00124	0.986124	1.01658	1
MFI	B cell	Bcells.trait496	CD25 on IgD+ CD38dim	GCST90001784	Inverse variance weighted	36	0.001183	0.0101244	0.906982	-0.0186609	0.0210269	1.00118	0.981512	1.02125	1
MFI	B cell	Bcells.trait500	CD25 on IgD- CD24-	GCST90001785	Inverse variance weighted	35	-0.00304463	0.0193432	0.874929	-0.0409573	0.034868	0.99696	0.95987	1.03548	1
MFI	B cell	Bcells.trait504	CD25 on IgD- CD38dim	GCST90001789	Inverse variance weighted	37	0.00173202	0.0124432	0.889297	-0.0226567	0.0261208	1.00173	0.977598	1.02646	1
MFI	B cell	Bcells.trait506	CD25 on memory B cell	GCST90001790	Inverse variance weighted	40	-0.00404534	0.0157143	0.796847	-0.0348455	0.0267548	0.995963	0.965755	1.02712	1
MFI	B cell	Bcells.trait508	CD25 on naive-mature B cell	GCST90001791	Inverse variance weighted	38	0.00129492	0.0113088	0.908837	-0.0208703	0.0234602	1.0013	0.979346	1.02374	1
MFI	B cell	Bcells.trait572	CD27 on PB/PC	GCST90001807	Inverse variance weighted	20	-0.00340232	0.0241035	0.887748	-0.0506452	0.0438406	0.996603	0.950616	1.04482	1
MFI	B cell	Bcells.trait643	CD38 on IgD- CD38br	GCST90001814	Inverse variance weighted	14	0.00147491	0.0079229	0.852321	-0.014054	0.0170038	1.00148	0.986044	1.01715	1
MFI	B cell	Bcells.trait644	CD38 on IgD- CD38dim	GCST90001815	Inverse variance weighted	24	-0.00319821	0.0139871	0.819137	-0.0306129	0.0242164	0.996807	0.969851	1.02451	1
MFI	B cell	Bcells.trait646	CD38 on naive-mature B cell	GCST90001816	Inverse variance weighted	27	0.00137755	0.0170472	0.935595	-0.032035	0.0347901	1.00138	0.968473	1.0354	1
MFI	B cell	Bcells.trait650	CD38 on transitional	GCST90001819	Inverse variance weighted	34	-0.000134848	0.0145467	0.992604	-0.0286464	0.0283767	0.999865	0.97176	1.02878	1
MFI	B cell	Bcells.trait780	IgD on IgD+ CD38br	GCST90001824	Inverse variance weighted	49	0.00231943	0.016043	0.885045	-0.0291248	0.0337636	1.00232	0.971295	1.03434	1
MFI	B cell	Bcells.trait786	IgD on IgD+	GCST90001827	Inverse variance weighted	33	0.000383872	0.0182891	0.983254	-0.0354627	0.0362305	1.00038	0.965159	1.03689	1
MFI	Myeloid cell	Blue.530.30.MDSC.trait1	CD66b on CD66b++ myeloid cell	GCST90001836	Inverse variance weighted	27	0.00194134	0.0117302	0.868551	-0.0210498	0.0249325	1.00194	0.97917	1.02525	1
MFI	Myeloid cell	Blue.530.30.MDSC.trait2	CD66b on Gr MDSC	GCST90001837	Inverse variance weighted	19	-0.000132888	0.0165095	0.993578	-0.0324915	0.0322258	0.999867	0.968031	1.03275	1
MFI	Maturation stages of T cell	Blue.530.30.MT.trait11	CD3 on EM CD8br	GCST90001839	Inverse variance weighted	36	0.00278676	0.013469	0.836086	-0.0236124	0.0291859	1.00279	0.976664	1.02962	1
MFI	Maturation stages of T cell	Blue.530.30.MT.trait3	CD3 on CM CD4+	GCST90001841	Inverse variance weighted	58	0.00370122	0.010238	0.717712	-0.0163652	0.0237676	1.00371	0.983768	1.02405	1
MFI	Maturation stages of T cell	Blue.530.30.MT.trait4	CD3 on Naive CD4+	GCST90001842	Inverse variance weighted	85	0.00158047	0.00823217	0.847752	-0.0145546	0.0177155	1.00158	0.985551	1.01787	1
MFI	Maturation stages of T cell	Blue.530.30.MT.trait7	CD3 on CD45RA- CD4+	GCST90001845	Inverse variance weighted	63	-0.000500102	0.00966476	0.958732	-0.019443	0.0184428	0.9995	0.980745	1.01861	1
MFI	TBNK	Blue.530.30.TBNK.trait6	CD3 on HLA DR+ CD4+	GCST90001849	Inverse variance weighted	40	0.00477973	0.0122353	0.696056	-0.0192015	0.0287609	1.00479	0.980982	1.02918	1
MFI	Treg	Blue.530.30.Treg.trait22	CD3 on CD28+ CD4+	GCST90001861	Inverse variance weighted	50	-0.000119424	0.0113326	0.991592	-0.0223313	0.0220924	0.999881	0.977916	1.02234	1
MFI	Treg	Blue.530.30.Treg.trait23	CD3 on CD28+ DN (CD4-CD8-)	GCST90001862	Inverse variance weighted	13	-0.00422348	0.0161367	0.793529	-0.0358514	0.0274044	0.995785	0.964784	1.02778	1
MFI	Treg	Blue.530.30.Treg.trait3	CD3 on CD28+ CD45RA- CD8br	GCST90001863	Inverse variance weighted	45	0.000547265	0.0119047	0.963334	-0.022786	0.0238805	1.00055	0.977472	1.02417	1
MFI	Treg	Blue.530.30.Treg.trait4	CD3 on CD28+ CD45RA+ CD8br	GCST90001864	Inverse variance weighted	70	-0.00290641	0.00961846	0.762523	-0.0217586	0.0159458	0.997098	0.978476	1.01607	1
MFI	Maturation stages of T cell	HVEM1000_150630.trait10	HVEM on naive CD8br	GCST90001872	Inverse variance weighted	21	-0.00103994	0.0196221	0.957733	-0.0394993	0.0374194	0.998961	0.961271	1.03813	1
MFI	Maturation stages of T cell	HVEM1000_150630.trait2	HVEM on CD4+	GCST90001875	Inverse variance weighted	19	0.000652944	0.0127038	0.959009	-0.0242465	0.0255524	1.00065	0.976045	1.02588	1
MFI	Maturation stages of T cell	HVEM1000_150630.trait9	HVEM on CM CD8br	GCST90001882	Inverse variance weighted	16	0.000141733	0.0177671	0.993635	-0.0346817	0.0349652	1.00014	0.965913	1.03558	1
MFI	TBNK	Blue.585.42.TBNK.trait1	CD16-CD56 on NKT	GCST90001883	Inverse variance weighted	60	0.00174406	0.0112827	0.877154	-0.02037	0.0238581	1.00175	0.979836	1.02415	1
MFI	Treg	Blue.585.42.Treg.trait12	CD28 on CD39+ secreting Treg	GCST90001888	Inverse variance weighted	37	0.000815368	0.0128467	0.949393	-0.0243642	0.0259949	1.00082	0.97593	1.02634	1
MFI	Treg	Blue.585.42.Treg.trait21	CD28 on CD28+ DN (CD4-CD8-)	GCST90001895	Inverse variance weighted	2	0.0112909	0.0809715	0.8891	-0.147413	0.169995	1.01135	0.862937	1.1853	1
MFI	Treg	Blue.585.42.Treg.trait4	CD28 on CD39+ CD8br	GCST90001897	Inverse variance weighted	22	-0.00168174	0.0101475	0.868369	-0.0215708	0.0182073	0.99832	0.97866	1.01837	1
MFI	Treg	Blue.585.42.Treg.trait8	CD28 on CD39+ resting Treg	GCST90001901	Inverse variance weighted	16	0.00256168	0.0132328	0.8465	-0.0233745	0.0284979	1.00256	0.976897	1.02891	1
MFI	cDC	Blue.670.LP.cDC.trait1	CD86 on myeloid DC	GCST90001903	Inverse variance weighted	29	-0.00262144	0.015937	0.869347	-0.033858	0.0286151	0.997382	0.966709	1.02903	1
MFI	cDC	Blue.670.LP.cDC.trait4	CD86 on granulocyte	GCST90001906	Inverse variance weighted	20	0.00399286	0.0190077	0.833617	-0.0332623	0.041248	1.004	0.967285	1.04211	1
MFI	TBNK	Blue.670.LP.TBNK.trait10	CD45 on B cell	GCST90001910	Inverse variance weighted	18	0.00360249	0.0139754	0.796582	-0.0237894	0.0309944	1.00361	0.976491	1.03148	1
MFI	TBNK	Blue.670.LP.TBNK.trait5	CD45 on CD8br	GCST90001917	Inverse variance weighted	19	-0.000332301	0.00543059	0.951207	-0.0109763	0.0103117	0.999668	0.989084	1.01037	1
MFI	TBNK	Blue.670.LP.TBNK.trait7	CD45 on NKT	GCST90001919	Inverse variance weighted	23	-0.00423895	0.0146455	0.772247	-0.0329441	0.0244662	0.99577	0.967593	1.02477	1
MFI	TBNK	Blue.670.LP.TBNK.trait9	CD45 on HLA DR+ CD8br	GCST90001921	Inverse variance weighted	19	0.00212175	0.0114762	0.85332	-0.0203715	0.024615	1.00212	0.979835	1.02492	1
MFI	Treg	Blue.670.LP.Treg.trait1	CD127 on T cell	GCST90001922	Inverse variance weighted	18	0.00806322	0.0226626	0.721995	-0.0363555	0.0524819	1.0081	0.964297	1.05388	1
MFI	Treg	Blue.670.LP.Treg.trait11	CD127 on CD28+ CD4+	GCST90001924	Inverse variance weighted	23	-0.00416696	0.0125334	0.739535	-0.0287323	0.0203984	0.995842	0.971677	1.02061	1
MFI	Treg	Blue.670.LP.Treg.trait12	CD127 on CD28+ DN (CD4-CD8-)	GCST90001925	Inverse variance weighted	24	0.00482854	0.0208888	0.817195	-0.0361135	0.0457706	1.00484	0.964531	1.04683	1
MFI	Treg	Blue.780.60.CD25.trait1	CD25 on CD45RA- CD4 not Treg	GCST90001933	Inverse variance weighted	27	-0.000535745	0.0118931	0.96407	-0.0238463	0.0227748	0.999464	0.976436	1.02304	1
MFI	Treg	Blue.780.60.CD25.trait6	CD25 on CD39+ activated Treg	GCST90001940	Inverse variance weighted	10	0.0109853	0.0358577	0.759333	-0.0592958	0.0812664	1.01105	0.942428	1.08466	1
MFI	Myeloid cell	Blue.780.60.MDSC.trait1	CD33 on CD14+ monocyte	GCST90001946	Inverse variance weighted	95	0.000540955	0.00538167	0.919933	-0.0100071	0.011089	1.00054	0.990043	1.01115	1
MFI	Myeloid cell	Blue.780.60.MDSC.trait12	CD33 on CD33dim HLA DR+ CD11b+	GCST90001948	Inverse variance weighted	95	0.000617242	0.00556909	0.911748	-0.0102982	0.0115327	1.00062	0.989755	1.0116	1
MFI	Myeloid cell	Blue.780.60.MDSC.trait13	CD33 on CD33dim HLA DR+ CD11b-	GCST90001949	Inverse variance weighted	84	0.00182622	0.00585186	0.754983	-0.00964342	0.0132959	1.00183	0.990403	1.01338	1
MFI	Myeloid cell	Blue.780.60.MDSC.trait2	CD33 on CD66b++ myeloid cell	GCST90001951	Inverse variance weighted	48	0.000610596	0.00730941	0.933426	-0.0137158	0.014937	1.00061	0.986378	1.01505	1
MFI	Myeloid cell	Blue.780.60.MDSC.trait3	CD33 on Mo MDSC	GCST90001952	Inverse variance weighted	64	-0.00184461	0.00660191	0.779933	-0.0147843	0.0110951	0.998157	0.985324	1.01116	1
MFI	TBNK	Blue.780.60.TBNK.trait1	CD4 on monocyte	GCST90001958	Inverse variance weighted	23	-0.00525103	0.0171049	0.758852	-0.0387767	0.0282747	0.994763	0.961965	1.02868	1
MFI	Treg	Blue.780.60.Treg.trait4	CD25 on CD4+	GCST90001960	Inverse variance weighted	14	-0.00447929	0.015099	0.766725	-0.0340734	0.0251148	0.995531	0.966501	1.02543	1
MFI	Treg	Blue.780.60.Treg.trait5	CD25 on CD39+ CD4+	GCST90001961	Inverse variance weighted	94	0.000566589	0.00640332	0.929492	-0.0119839	0.0131171	1.00057	0.988088	1.0132	1
MFI	Treg	Blue.780.60.Treg.trait6	CD25 on CD28+ CD4+	GCST90001962	Inverse variance weighted	5	-0.0040526	0.0526104	0.938599	-0.107169	0.0990637	0.995956	0.898374	1.10414	1
Morphological parameter	cDC	FSC.cDC.trait3	FSC-A on plasmacytoid DC	GCST90001964	Inverse variance weighted	27	-0.00168482	0.0122066	0.890221	-0.0256098	0.0222401	0.998317	0.974715	1.02249	1
Morphological parameter	TBNK	FSC.TBNK.trait1	FSC-A on CD14+ monocyte	GCST90001967	Inverse variance weighted	21	-0.00452785	0.0212848	0.83154	-0.046246	0.0371903	0.995482	0.954807	1.03789	1
Morphological parameter	TBNK	FSC.TBNK.trait11	FSC-A on NK	GCST90001969	Inverse variance weighted	22	0.000701202	0.018661	0.970026	-0.0358744	0.0372768	1.0007	0.964761	1.03798	1
Morphological parameter	TBNK	FSC.TBNK.trait2	FSC-A on lymphocyte	GCST90001971	Inverse variance weighted	11	0.00584314	0.0214881	0.78568	-0.0362736	0.0479599	1.00586	0.964376	1.04913	1
Morphological parameter	TBNK	FSC.TBNK.trait6	FSC-A on HLA DR+ T cell	GCST90001975	Inverse variance weighted	16	0.00473778	0.0239146	0.842957	-0.0421349	0.0516105	1.00475	0.95874	1.05297	1
MFI	Monocyte	mono.trait1	CD16 on CD14- CD16+ monocyte	GCST90001979	Inverse variance weighted	158	-0.000358516	0.00560337	0.948984	-0.0113411	0.0106241	0.999642	0.988723	1.01068	1
MFI	Monocyte	mono.trait12	CCR2 on CD14- CD16+ monocyte	GCST90001982	Inverse variance weighted	22	0.00431516	0.0170403	0.800088	-0.0290838	0.0377141	1.00432	0.971335	1.03843	1
MFI	Monocyte	mono.trait16	HLA DR on CD14- CD16+ monocyte	GCST90001984	Inverse variance weighted	55	0.00582307	0.0201628	0.772733	-0.0336961	0.0453422	1.00584	0.966865	1.04639	1
MFI	Monocyte	mono.trait24	CD64 on CD14- CD16+ monocyte	GCST90001990	Inverse variance weighted	21	-0.00234736	0.0255679	0.92685	-0.0524604	0.0477657	0.997655	0.948892	1.04892	1
MFI	Monocyte	mono.trait29	PDL-1 on CD14+ CD16- monocyte	GCST90001993	Inverse variance weighted	15	-0.00115472	0.0229465	0.959866	-0.0461299	0.0438205	0.998846	0.954918	1.04479	1
MFI	Monocyte	mono.trait33	CX3CR1 on monocyte	GCST90001995	Inverse variance weighted	47	-0.00285306	0.0116525	0.806577	-0.025692	0.0199859	0.997151	0.974635	1.02019	1
MFI	Monocyte	mono.trait36	CX3CR1 on CD14+ CD16- monocyte	GCST90001997	Inverse variance weighted	56	0.00284099	0.0108594	0.793617	-0.0184434	0.0241254	1.00285	0.981726	1.02442	1
MFI	Monocyte	mono.trait39	PDL-1 on CD14+ CD16+ monocyte	GCST90001998	Inverse variance weighted	32	-0.00294547	0.0133217	0.825012	-0.029056	0.0231651	0.997059	0.971362	1.02344	1
MFI	Monocyte	mono.trait4	PDL-1 on CD14- CD16+ monocyte	GCST90001999	Inverse variance weighted	43	-0.00163544	0.0135242	0.903748	-0.0281428	0.0248719	0.998366	0.97225	1.02518	1
MFI	Monocyte	mono.trait43	PDL-1 on monocyte	GCST90002002	Inverse variance weighted	14	0.00221604	0.0247601	0.928684	-0.0463138	0.0507459	1.00222	0.954742	1.05206	1
MFI	Monocyte	mono.trait52	CCR2 on monocyte	GCST90002008	Inverse variance weighted	27	0.00517432	0.0131744	0.6945	-0.0206475	0.0309961	1.00519	0.979564	1.03148	1
MFI	Monocyte	mono.trait53	HLA DR on CD14- CD16-	GCST90002009	Inverse variance weighted	75	0.000676254	0.0128295	0.957962	-0.0244696	0.0258221	1.00068	0.975827	1.02616	1
MFI	cDC	Red.660.20.cDC.trait1	CCR2 on myeloid DC	GCST90002013	Inverse variance weighted	20	-0.00437123	0.013858	0.752435	-0.0315329	0.0227904	0.995638	0.968959	1.02305	1
MFI	cDC	Red.660.20.cDC.trait6	CCR2 on granulocyte	GCST90002018	Inverse variance weighted	15	0.00585192	0.0207813	0.778253	-0.0348793	0.0465832	1.00587	0.965722	1.04769	1
MFI	Myeloid cell	Red.660.20.MDSC.trait2	CD14 on Mo MDSC	GCST90002019	Inverse variance weighted	22	-0.00125093	0.0150619	0.93381	-0.0307722	0.0282704	0.99875	0.969696	1.02867	1
MFI	Myeloid cell	Red.660.20.MDSC.trait3	CD14 on CD33br HLA DR+ CD14dim	GCST90002020	Inverse variance weighted	18	0.0060926	0.0165562	0.712876	-0.0263575	0.0385427	1.00611	0.973987	1.0393	1
MFI	Myeloid cell	Red.660.20.MDSC.trait4	CD14 on CD33dim HLA DR+ CD11b+	GCST90002021	Inverse variance weighted	17	-0.00107648	0.0130449	0.934232	-0.0266445	0.0244916	0.998924	0.973707	1.02479	1
MFI	Maturation stages of T cell	Red.660.20.MT.trait1	CD4 on CD4+	GCST90002022	Inverse variance weighted	28	-0.00792188	0.0210403	0.706538	-0.0491608	0.0333171	0.992109	0.952028	1.03388	1
MFI	Maturation stages of T cell	Red.660.20.MT.trait4	CD4 on EM CD4+	GCST90002025	Inverse variance weighted	20	-0.00323844	0.01471	0.825752	-0.03207	0.0255931	0.996767	0.968439	1.02592	1
MFI	Maturation stages of T cell	Red.660.20.MT.trait5	CD4 on TD CD4+	GCST90002026	Inverse variance weighted	27	0.00285924	0.0148984	0.847808	-0.0263417	0.0320602	1.00286	0.974002	1.03258	1
MFI	Treg	Red.660.20.Treg.trait3	CD39 on CD39+ secreting Treg	GCST90002031	Inverse variance weighted	153	-5.80931e-05	0.00560144	0.991725	-0.0110369	0.0109207	0.999942	0.989024	1.01098	1
MFI	Treg	Red.660.20.Treg.trait6	CD39 on granulocyte	GCST90002033	Inverse variance weighted	28	0.000304985	0.0123791	0.980344	-0.023958	0.0245679	1.00031	0.976327	1.02487	1
MFI	cDC	Red.780.60.cDC.trait1	CD80 on myeloid DC	GCST90002035	Inverse variance weighted	34	-0.00110742	0.0157464	0.943932	-0.0319704	0.0297555	0.998893	0.968535	1.0302	1
MFI	cDC	Red.780.60.cDC.trait2	CD80 on CD62L+ myeloid DC	GCST90002036	Inverse variance weighted	30	0.00443569	0.0145466	0.760419	-0.0240756	0.0329469	1.00445	0.976212	1.0335	1
MFI	Myeloid cell	Red.780.60.MDSC.trait1	CD45 on lymphocyte	GCST90002041	Inverse variance weighted	20	0.00350881	0.0120407	0.770736	-0.020091	0.0271086	1.00351	0.980109	1.02748	1
MFI	Myeloid cell	Red.780.60.MDSC.trait11	CD45 on CD33br HLA DR+ CD14dim	GCST90002043	Inverse variance weighted	14	0.00545543	0.0173084	0.752618	-0.0284691	0.03938	1.00547	0.971932	1.04017	1
MFI	Myeloid cell	Red.780.60.MDSC.trait14	CD45 on CD33- HLA DR-	GCST90002045	Inverse variance weighted	14	-0.00184841	0.021323	0.930921	-0.0436415	0.0399446	0.998153	0.957297	1.04075	1
MFI	Myeloid cell	Red.780.60.MDSC.trait15	CD45 on CD33- HLA DR+	GCST90002046	Inverse variance weighted	24	0.00060729	0.0120943	0.959953	-0.0230976	0.0243122	1.00061	0.977167	1.02461	1
MFI	Myeloid cell	Red.780.60.MDSC.trait3	CD45 on CD66b++ myelod cell	GCST90002048	Inverse variance weighted	13	0.00551568	0.0181123	0.760727	-0.0299845	0.0410158	1.00553	0.970461	1.04187	1
MFI	Myeloid cell	Red.780.60.MDSC.trait4	CD45 on Mo MDSC	GCST90002049	Inverse variance weighted	16	0.00134331	0.0142966	0.925141	-0.0266781	0.0293647	1.00134	0.973675	1.0298	1
MFI	Myeloid cell	Red.780.60.MDSC.trait5	CD45 on CD33dim HLA DR-	GCST90002050	Inverse variance weighted	19	-0.00413618	0.0181661	0.81989	-0.0397418	0.0314694	0.995872	0.961038	1.03197	1
MFI	Myeloid cell	Red.780.60.MDSC.trait9	CD45 on CD33br HLA DR+	GCST90002053	Inverse variance weighted	12	0.000166314	0.0154378	0.991404	-0.0300918	0.0304244	1.00017	0.970356	1.03089	1
MFI	Treg	Red.780.60.Treg.trait15	CD4 on CD39+ CD4+	GCST90002061	Inverse variance weighted	75	-0.000645102	0.0103391	0.950249	-0.0209097	0.0196195	0.999355	0.979307	1.01981	1
MFI	Treg	Red.780.60.Treg.trait16	CD4 on CD28+ CD4+	GCST90002062	Inverse variance weighted	18	0.00417725	0.0240912	0.862343	-0.0430416	0.0513961	1.00419	0.957872	1.05274	1
MFI	Treg	Red.780.60.Treg.trait3	CD4 on resting Treg	GCST90002064	Inverse variance weighted	12	-0.00254296	0.0254115	0.920288	-0.0523496	0.0472636	0.99746	0.948997	1.0484	1
MFI	Treg	Red.780.60.Treg.trait5	CD4 on activated Treg	GCST90002066	Inverse variance weighted	23	-0.00438978	0.0152514	0.773478	-0.0342825	0.0255029	0.99562	0.966299	1.02583	1
MFI	Treg	Red.780.60.Treg.trait9	CD4 on activated & secreting Treg	GCST90002070	Inverse variance weighted	30	0.000403293	0.0138875	0.976833	-0.0268162	0.0276228	1.0004	0.97354	1.02801	1
Morphological parameter	TBNK	SSC.TBNK.trait1	SSC-A on CD14+ monocyte	GCST90002074	Inverse variance weighted	61	-0.00179895	0.010088	0.858468	-0.0215715	0.0179736	0.998203	0.978659	1.01814	1
Morphological parameter	TBNK	SSC.TBNK.trait11	SSC-A on NK	GCST90002076	Inverse variance weighted	25	0.00224712	0.0203565	0.912101	-0.0376516	0.0421458	1.00225	0.963048	1.04305	1
Morphological parameter	TBNK	SSC.TBNK.trait3	SSC-A on T cell	GCST90002080	Inverse variance weighted	19	-0.00960109	0.0277948	0.729773	-0.0640789	0.0448767	0.990445	0.937931	1.0459	1
Morphological parameter	TBNK	SSC.TBNK.trait4	SSC-A on CD4+	GCST90002081	Inverse variance weighted	29	0.00336411	0.0265822	0.899293	-0.048737	0.0554652	1.00337	0.952432	1.05703	1
MFI	cDC	Violet.450.50.cDC.trait2	CD11c on CD62L+ myeloid DC	GCST90002088	Inverse variance weighted	36	-0.000914885	0.0135677	0.946239	-0.0275076	0.0256779	0.999086	0.972867	1.02601	1
MFI	Myeloid cell	Violet.450.50.MDSC.trait3	CD11b on Mo MDSC	GCST90002094	Inverse variance weighted	19	0.00316958	0.01078	0.76874	-0.0179593	0.0242985	1.00317	0.982201	1.0246	1
MFI	Myeloid cell	Violet.510.50.MDSC.trait1	HLA DR on HSC	GCST90002107	Inverse variance weighted	4	-0.00915074	0.0302469	0.762244	-0.0684346	0.0501331	0.990891	0.933855	1.05141	1
MFI	Myeloid cell	Violet.510.50.MDSC.trait5	HLA DR on CD33dim HLA DR+ CD11b+	GCST90002110	Inverse variance weighted	44	0.00203606	0.0149243	0.891485	-0.0272156	0.0312878	1.00204	0.973151	1.03178	1
MFI	TBNK	Violet.510.50.TBNK.trait2	HLA DR on HLA DR+ T cell	GCST90002113	Inverse variance weighted	19	-0.00534232	0.0175095	0.760283	-0.039661	0.0289764	0.994672	0.961115	1.0294	1
MFI	TBNK	Violet.510.50.TBNK.trait3	HLA DR on HLA DR+ CD4+	GCST90002114	Inverse variance weighted	19	0.00395642	0.0317283	0.900764	-0.0582311	0.066144	1.00396	0.943432	1.06838	1
MFI	TBNK	Violet.510.50.TBNK.trait4	HLA DR on HLA DR+ CD8br	GCST90002115	Inverse variance weighted	18	-0.00653188	0.0220105	0.766648	-0.0496724	0.0366087	0.993489	0.951541	1.03729	1
MFI	TBNK	Violet.510.50.TBNK.trait5	HLA DR on B cell	GCST90002116	Inverse variance weighted	59	0.00129503	0.0100251	0.897216	-0.0183542	0.0209443	1.0013	0.981813	1.02117	1
MFI	TBNK	Violet.510.50.TBNK.trait6	HLA DR on HLA DR+ NK	GCST90002117	Inverse variance weighted	58	-0.00048661	0.0102433	0.962111	-0.0205636	0.0195904	0.999514	0.979646	1.01978	1
MFI	Treg	Violet.510.50.Treg.trait3	CD8 on CD28+ CD45RA+ CD8br	GCST90002119	Inverse variance weighted	50	-0.00387237	0.0120299	0.747532	-0.027451	0.0197062	0.996135	0.972922	1.0199	1
Morphological parameter	TBNK	FSC.TBNK.trait7	FSC-A on NKT	GCST90001976	Inverse variance weighted	21	0.00011329	0.0222463	0.995937	-0.0434895	0.0437161	1.00011	0.957443	1.04469	1
MFI	Monocyte	mono.trait50	HLA DR on CD14+ CD16+ monocyte	GCST90002007	Inverse variance weighted	56	-5.51518e-05	0.0157333	0.997203	-0.0308925	0.0307822	0.999945	0.96958	1.03126	1
MFI	Treg	Blue.530.30.Treg.trait13	CD3 on secreting Treg	GCST90001855	Inverse variance weighted	61	6.8018e-06	0.00950775	0.999429	-0.0186284	0.018642	1.00001	0.981544	1.01882	1

## Sheet: Table S2B
Table S2. Analysis for causal associations of all immune cells on Lung carcinoma risk
TraitType	Panel	StatisticalTraitName	Trait	id.outcome	method	nsnp	b	se	pval	lo_ci	up_ci	or	or_lci95	or_uci95	pAdjBonferroni
Relative count	B cell	BC_Trait1	IgD+ %B cell	GCST90001391	Inverse variance weighted	15	0.0270623	0.0638859	0.671855	-0.098154	0.152279	1.02743	0.906509	1.16448	1
Absolute count	B cell	BC_Trait10	IgD+ CD38br AC	GCST90001392	Inverse variance weighted	15	-0.0691532	0.0688303	0.315045	-0.20406	0.0657541	0.933184	0.815413	1.06796	1
Relative count	B cell	BC_Trait11	IgD+ CD38dim %B cell	GCST90001393	Inverse variance weighted	15	-0.0216104	0.0672564	0.747973	-0.153433	0.110212	0.978621	0.857758	1.11651	1
Absolute count	B cell	BC_Trait12	IgD+ CD38dim AC	GCST90001394	Inverse variance weighted	15	-0.0558727	0.067204	0.405754	-0.187593	0.0758472	0.94566	0.828952	1.0788	1
Relative count	B cell	BC_Trait13	IgD+ CD38- %B cell	GCST90001395	Inverse variance weighted	15	0.082208	0.0670485	0.220163	-0.0492072	0.213623	1.08568	0.951984	1.23816	1
Absolute count	B cell	BC_Trait14	IgD+ CD38- AC	GCST90001396	Inverse variance weighted	15	0.0232686	0.0680052	0.732231	-0.110022	0.156559	1.02354	0.895815	1.16948	1
Relative count	B cell	BC_Trait17	Unsw mem %B cell	GCST90001397	Inverse variance weighted	15	0.0628905	0.0648786	0.332367	-0.0642715	0.190053	1.06491	0.93775	1.20931	1
Absolute count	B cell	BC_Trait18	Unsw mem AC	GCST90001398	Inverse variance weighted	15	0.0126138	0.0707354	0.858468	-0.126028	0.151255	1.01269	0.881591	1.16329	1
Relative count	B cell	BC_Trait19	IgD- CD27- %B cell	GCST90001399	Inverse variance weighted	15	-0.0264901	0.0642987	0.680351	-0.152515	0.0995353	0.973858	0.858546	1.10466	1
Absolute count	B cell	BC_Trait2	IgD+ AC	GCST90001400	Inverse variance weighted	15	-0.0347353	0.0637863	0.586058	-0.159756	0.0902859	0.965861	0.852351	1.09449	1
Absolute count	B cell	BC_Trait20	IgD- CD27- AC	GCST90001401	Inverse variance weighted	15	-0.063262	0.0647321	0.328426	-0.190137	0.0636129	0.938698	0.826846	1.06568	1
Relative count	B cell	BC_Trait21	Sw mem %B cell	GCST90001402	Inverse variance weighted	15	-0.0108955	0.0648985	0.866674	-0.138096	0.116306	0.989164	0.871015	1.12334	1
Absolute count	B cell	BC_Trait22	Sw mem AC	GCST90001403	Inverse variance weighted	15	-0.0508823	0.0636664	0.424174	-0.175668	0.0739038	0.950391	0.838896	1.0767	1
Relative count	B cell	BC_Trait23	PB/PC %B cell	GCST90001404	Inverse variance weighted	15	-0.0364476	0.0783511	0.6418	-0.190016	0.11712	0.964209	0.826946	1.12425	1
Absolute count	B cell	BC_Trait24	PB/PC AC	GCST90001405	Inverse variance weighted	15	-0.0753078	0.0856386	0.379202	-0.243159	0.0925438	0.927458	0.784147	1.09696	1
Relative count	B cell	BC_Trait25	Memory B cell %B cell	GCST90001406	Inverse variance weighted	15	0.0408825	0.0642674	0.524691	-0.0850817	0.166847	1.04173	0.918437	1.18157	1
Absolute count	B cell	BC_Trait26	Memory B cell AC	GCST90001407	Inverse variance weighted	15	-0.00118404	0.0677057	0.986047	-0.133887	0.131519	0.998817	0.874689	1.14056	1
Relative count	B cell	BC_Trait27	Naive-mature B cell %B cell	GCST90001408	Inverse variance weighted	15	-0.0371262	0.0643617	0.56405	-0.163275	0.0890228	0.963555	0.849357	1.09311	1
Absolute count	B cell	BC_Trait28	Naive-mature B cell AC	GCST90001409	Inverse variance weighted	15	-0.0514911	0.0641795	0.422381	-0.177283	0.0743008	0.949812	0.837543	1.07713	1
Relative count	B cell	BC_Trait3	IgD- CD38br %B cell	GCST90001410	Inverse variance weighted	15	0.0572125	0.0767829	0.456199	-0.093282	0.207707	1.05888	0.910937	1.23085	1
Relative count	B cell	BC_Trait31	IgD+ CD24+ %B cell	GCST90001411	Inverse variance weighted	15	0.0639462	0.0652059	0.32675	-0.0638573	0.19175	1.06604	0.938139	1.21137	1
Absolute count	B cell	BC_Trait32	IgD+ CD24+ AC	GCST90001412	Inverse variance weighted	15	0.0121303	0.0655843	0.853263	-0.116415	0.140675	1.0122	0.890106	1.15105	1
Relative count	B cell	BC_Trait33	IgD- CD24- %B cell	GCST90001413	Inverse variance weighted	15	-0.0124616	0.0667761	0.85196	-0.143343	0.118419	0.987616	0.866457	1.12572	1
Absolute count	B cell	BC_Trait34	IgD- CD24- AC	GCST90001414	Inverse variance weighted	15	-0.0408233	0.0661546	0.537176	-0.170486	0.0888397	0.959999	0.843255	1.09291	1
Relative count	B cell	BC_Trait35	IgD+ CD24- %B cell	GCST90001415	Inverse variance weighted	15	-0.0231702	0.065324	0.722817	-0.151205	0.104865	0.977096	0.859671	1.11056	1
Absolute count	B cell	BC_Trait36	IgD+ CD24- AC	GCST90001416	Inverse variance weighted	15	-0.0481264	0.0639027	0.451378	-0.173376	0.077123	0.953013	0.840822	1.08017	1
Relative count	B cell	BC_Trait37	CD24+ CD27+ %B cell	GCST90001417	Inverse variance weighted	15	0.0108755	0.0643586	0.86581	-0.115267	0.137018	1.01093	0.891128	1.14685	1
Absolute count	B cell	BC_Trait38	CD24+ CD27+ AC	GCST90001418	Inverse variance weighted	15	-0.0285685	0.0661954	0.666048	-0.158311	0.101174	0.971836	0.853584	1.10647	1
Relative count	B cell	BC_Trait39	CD20- %B cell	GCST90001419	Inverse variance weighted	15	-0.0490274	0.0630067	0.436492	-0.17252	0.0744656	0.952155	0.841541	1.07731	1
Absolute count	B cell	BC_Trait4	IgD- CD38br AC	GCST90001420	Inverse variance weighted	15	0.0132268	0.0792351	0.867425	-0.142074	0.168528	1.01331	0.867557	1.18356	1
Absolute count	B cell	BC_Trait40	CD20- AC	GCST90001421	Inverse variance weighted	15	-0.102093	0.0627324	0.103644	-0.225049	0.0208623	0.902945	0.798477	1.02108	1
Relative count	B cell	BC_Trait43	CD20- CD38- %B cell	GCST90001422	Inverse variance weighted	15	-0.0704992	0.0618594	0.254425	-0.191744	0.0507453	0.931928	0.825518	1.05205	1
Absolute count	B cell	BC_Trait44	CD20- CD38- AC	GCST90001423	Inverse variance weighted	15	-0.0880505	0.0620929	0.156178	-0.209753	0.0336516	0.915715	0.810785	1.03422	1
Relative count	B cell	BC_Trait46	IgD+ %Lymphocyte	GCST90001424	Inverse variance weighted	15	-0.0535756	0.0627679	0.393354	-0.176601	0.0694495	0.947834	0.838114	1.07192	1
Relative count	B cell	BC_Trait47	IgD- CD38br %lymphocyte	GCST90001425	Inverse variance weighted	15	0.0140854	0.0884705	0.873504	-0.159317	0.187488	1.01419	0.852726	1.20622	1
Relative count	B cell	BC_Trait48	IgD- CD38dim %lymphocyte	GCST90001426	Inverse variance weighted	15	-0.0309022	0.0627766	0.622538	-0.153944	0.0921399	0.96957	0.85732	1.09652	1
Relative count	B cell	BC_Trait49	IgD- CD38- %lymphocyte	GCST90001427	Inverse variance weighted	15	-0.0900048	0.0639537	0.159326	-0.215354	0.0353445	0.913927	0.806256	1.03598	1
Relative count	B cell	BC_Trait5	IgD- CD38dim %B cell	GCST90001428	Inverse variance weighted	15	0.0245149	0.0640823	0.702051	-0.101087	0.150116	1.02482	0.903855	1.16197	1
Relative count	B cell	BC_Trait50	IgD+ CD38br %lymphocyte	GCST90001429	Inverse variance weighted	15	-0.0720952	0.0719128	0.316085	-0.213044	0.0688539	0.930442	0.80812	1.07128	1
Relative count	B cell	BC_Trait51	IgD+ CD38dim %lymphocyte	GCST90001430	Inverse variance weighted	15	-0.0696087	0.0694022	0.315873	-0.205637	0.0664197	0.932759	0.814129	1.06868	1
Relative count	B cell	BC_Trait52	IgD+ CD38- %lymphocyte	GCST90001431	Inverse variance weighted	15	0.0170183	0.0694273	0.80636	-0.119059	0.153096	1.01716	0.887755	1.16544	1
Relative count	B cell	BC_Trait54	Unsw Mem %lymphocyte	GCST90001432	Inverse variance weighted	15	0.00522176	0.071498	0.941779	-0.134914	0.145358	1.00524	0.873791	1.15645	1
Relative count	B cell	BC_Trait55	IgD- CD27- %lymphocyte	GCST90001433	Inverse variance weighted	15	-0.0824925	0.0672946	0.220259	-0.21439	0.049405	0.920818	0.807034	1.05065	1
Relative count	B cell	BC_Trait56	Sw mem %lymphocyte	GCST90001434	Inverse variance weighted	15	-0.0703135	0.0646708	0.276926	-0.197068	0.0564414	0.932102	0.821135	1.05806	1
Relative count	B cell	BC_Trait57	PB/PC %lymphocyte	GCST90001435	Inverse variance weighted	15	-0.0775588	0.0893081	0.385153	-0.252603	0.0974851	0.925373	0.776776	1.10239	1
Relative count	B cell	BC_Trait58	Memory B cell %lymphocyte	GCST90001436	Inverse variance weighted	15	-0.0197279	0.0641722	0.758523	-0.145505	0.10605	0.980465	0.864585	1.11188	1
Relative count	B cell	BC_Trait59	Naive-mature B cell %lymphocyte	GCST90001437	Inverse variance weighted	15	-0.0684416	0.0644533	0.288291	-0.19477	0.0578869	0.933848	0.823024	1.0596	1
Absolute count	B cell	BC_Trait6	IgD- CD38dim AC	GCST90001438	Inverse variance weighted	15	-0.0245657	0.0621758	0.692769	-0.14643	0.0972989	0.975734	0.863786	1.10219	1
Relative count	B cell	BC_Trait61	IgD+ CD24+ %lymphocyte	GCST90001439	Inverse variance weighted	15	0.00446995	0.0674228	0.947141	-0.127679	0.136619	1.00448	0.880136	1.14639	1
Relative count	B cell	BC_Trait62	IgD- CD24- %lymphocyte	GCST90001440	Inverse variance weighted	15	-0.0578737	0.0732574	0.429525	-0.201458	0.0857108	0.943769	0.817538	1.08949	1
Relative count	B cell	BC_Trait63	IgD+ CD24- %lymphocyte	GCST90001441	Inverse variance weighted	15	-0.0578369	0.0630724	0.359147	-0.181459	0.065785	0.943804	0.834053	1.068	1
Relative count	B cell	BC_Trait64	CD24+ CD27+ %lymphocyte	GCST90001442	Inverse variance weighted	15	-0.0506422	0.0646174	0.433202	-0.177292	0.0760079	0.950619	0.837535	1.07897	1
Relative count	B cell	BC_Trait65	CD20- %lymphocyte	GCST90001443	Inverse variance weighted	15	-0.102014	0.0627421	0.103966	-0.224988	0.0209607	0.903017	0.798526	1.02118	1
Relative count	B cell	BC_Trait67	CD20- CD38- %lymphocyte	GCST90001444	Inverse variance weighted	15	-0.0872961	0.0619271	0.158641	-0.208673	0.0340811	0.916406	0.81166	1.03467	1
Relative count	B cell	BC_Trait7	IgD- CD38- %B cell	GCST90001445	Inverse variance weighted	15	-0.0432299	0.0641424	0.500332	-0.168949	0.0824892	0.957691	0.844552	1.08599	1
Absolute count	B cell	BC_Trait8	IgD- CD38- AC	GCST90001446	Inverse variance weighted	15	-0.0621582	0.0648446	0.337775	-0.189254	0.0649372	0.939734	0.827577	1.06709	1
Relative count	B cell	BC_Trait9	IgD+ CD38br %B cell	GCST90001447	Inverse variance weighted	15	-0.0478515	0.0642085	0.45612	-0.1737	0.0779972	0.953275	0.840549	1.08112	1
Absolute count	cDC	DC_Trait524	CD11c+ monocyte AC	GCST90001448	Inverse variance weighted	15	-0.0700914	0.0676972	0.300498	-0.202778	0.0625952	0.932309	0.81646	1.0646	1
Relative count	cDC	DC_Trait525	CD11c+ monocyte %monocyte	GCST90001449	Inverse variance weighted	15	-0.0768738	0.0743181	0.300955	-0.222537	0.0687898	0.926007	0.800485	1.07121	1
Absolute count	cDC	DC_Trait526	CD62L- monocyte AC	GCST90001450	Inverse variance weighted	15	0.0655078	0.0852561	0.44227	-0.101594	0.23261	1.0677	0.903396	1.26189	1
Relative count	cDC	DC_Trait527	CD62L- monocyte %monocyte	GCST90001451	Inverse variance weighted	15	0.0822322	0.0763623	0.281539	-0.0674379	0.231902	1.08571	0.934786	1.261	1
Absolute count	cDC	DC_Trait530	CD11c+ CD62L- monocyte AC	GCST90001452	Inverse variance weighted	15	-0.035333	0.0668166	0.59694	-0.166294	0.0956275	0.965284	0.846798	1.10035	1
Relative count	cDC	DC_Trait531	CD11c+ CD62L- monocyte %monocyte	GCST90001453	Inverse variance weighted	15	-0.0442776	0.0726205	0.542053	-0.186614	0.0980586	0.956688	0.829764	1.10303	1
Absolute count	cDC	DC_Trait532	CD62L- HLA DR++ monocyte AC	GCST90001454	Inverse variance weighted	15	-0.00730421	0.077163	0.924585	-0.158544	0.143935	0.992722	0.853386	1.15481	1
Relative count	cDC	DC_Trait533	CD62L- HLA DR++ monocyte %monocyte	GCST90001455	Inverse variance weighted	15	-0.00716767	0.0811538	0.929621	-0.166229	0.151894	0.992858	0.846852	1.16404	1
Absolute count	cDC	DC_Trait534	CD11c+ HLA DR++ monocyte AC	GCST90001456	Inverse variance weighted	15	-0.0917496	0.0681788	0.178393	-0.22538	0.0418809	0.912334	0.798213	1.04277	1
Relative count	cDC	DC_Trait535	CD11c+ HLA DR++ monocyte %monocyte	GCST90001457	Inverse variance weighted	15	-0.108489	0.0749823	0.147938	-0.255454	0.0384769	0.897189	0.774565	1.03923	1
Absolute count	cDC	f_DC_Trait502	Myeloid DC AC	GCST90001458	Inverse variance weighted	15	0.0451709	0.0781893	0.563459	-0.10808	0.198422	1.04621	0.897556	1.21948	1
Relative count	cDC	f_DC_Trait503	Myeloid DC %DC	GCST90001459	Inverse variance weighted	15	0.0531882	0.0749275	0.477789	-0.0936697	0.200046	1.05463	0.910584	1.22146	1
Absolute count	cDC	f_DC_Trait504	Plasmacytoid DC AC	GCST90001460	Inverse variance weighted	15	-0.0222952	0.0695861	0.748667	-0.158684	0.114094	0.977951	0.853266	1.12086	1
Absolute count	cDC	f_DC_Trait505	DC AC	GCST90001461	Inverse variance weighted	15	0.0163921	0.0685829	0.811097	-0.11803	0.150815	1.01653	0.888669	1.16278	1
Absolute count	cDC	f_DC_Trait508	CD62L- DC AC	GCST90001462	Inverse variance weighted	15	0.0208567	0.0746192	0.779855	-0.125397	0.16711	1.02108	0.882147	1.18188	1
Relative count	cDC	f_DC_Trait509	CD62L- DC %DC	GCST90001463	Inverse variance weighted	15	0.000399571	0.0672899	0.995262	-0.131489	0.132288	1.0004	0.876789	1.14144	1
Absolute count	cDC	f_DC_Trait512	CD86+ myeloid DC AC	GCST90001464	Inverse variance weighted	15	0.081798	0.0675787	0.226121	-0.0506562	0.214252	1.08524	0.950605	1.23894	1
Relative count	cDC	f_DC_Trait513	CD86+ myeloid DC %DC	GCST90001465	Inverse variance weighted	15	0.0689188	0.0675316	0.307472	-0.0634432	0.201281	1.07135	0.938527	1.22297	1
Absolute count	cDC	f_DC_Trait514	CD86+ plasmacytoid DC AC	GCST90001466	Inverse variance weighted	15	0.0239548	0.0674996	0.722673	-0.108344	0.156254	1.02424	0.897319	1.16912	1
Relative count	cDC	f_DC_Trait515	CD86+ plasmacytoid DC %DC	GCST90001467	Inverse variance weighted	15	0.0319428	0.0652327	0.624364	-0.0959133	0.159799	1.03246	0.908543	1.17328	1
Absolute count	cDC	f_DC_Trait516	CD62L- myeloid DC AC	GCST90001468	Inverse variance weighted	15	0.0201817	0.0755733	0.789433	-0.127942	0.168305	1.02039	0.879904	1.1833	1
Relative count	cDC	f_DC_Trait517	CD62L- myeloid DC %DC	GCST90001469	Inverse variance weighted	15	0.00462865	0.0736203	0.949868	-0.139667	0.148924	1.00464	0.869648	1.16059	1
Absolute count	cDC	f_DC_Trait518	CD62L- plasmacytoid DC AC	GCST90001470	Inverse variance weighted	15	0.0427343	0.0623871	0.493352	-0.0795444	0.165013	1.04366	0.923537	1.17941	1
Relative count	cDC	f_DC_Trait519	CD62L- plasmacytoid DC %DC	GCST90001471	Inverse variance weighted	15	0.0285812	0.0635631	0.652962	-0.0960024	0.153165	1.02899	0.908462	1.16552	1
Absolute count	cDC	f_DC_Trait520	CD62L- CD86+ myeloid DC AC	GCST90001472	Inverse variance weighted	15	0.0523711	0.0676973	0.439164	-0.0803156	0.185058	1.05377	0.922825	1.20329	1
Relative count	cDC	f_DC_Trait521	CD62L- CD86+ myeloid DC %DC	GCST90001473	Inverse variance weighted	15	0.0335252	0.0673521	0.618653	-0.0984848	0.165535	1.03409	0.906209	1.18002	1
Relative count	cDC	f_DC_Trait522	Plasmacytoid DC %DC	GCST90001474	Inverse variance weighted	15	-0.0469596	0.082119	0.567425	-0.207913	0.113994	0.954126	0.812278	1.12075	1
Relative count	TBNK	f_MONO_Trait503	HLA DR++ monocyte %monocyte	GCST90001475	Inverse variance weighted	15	0.00921858	0.0699711	0.895183	-0.127925	0.146362	1.00926	0.87992	1.15762	1
Relative count	TBNK	f_MONO_Trait504	HLA DR++ monocyte %leukocyte	GCST90001476	Inverse variance weighted	15	0.0202958	0.0700838	0.772128	-0.117069	0.15766	1.0205	0.889524	1.17077	1
Absolute count	TBNK	f_MONO_Trait505	HLA DR++ monocyte AC	GCST90001477	Inverse variance weighted	15	0.0391292	0.0637698	0.539479	-0.0858596	0.164118	1.0399	0.917723	1.17835	1
Relative count	Treg	f_Treg_Trait501	CD4 Treg %CD4	GCST90001478	Inverse variance weighted	15	-0.102457	0.0768495	0.182461	-0.253082	0.048168	0.902617	0.776404	1.04935	1
Relative count	Treg	f_Treg_Trait502	CD4 Treg %T cell	GCST90001479	Inverse variance weighted	15	-0.080476	0.0749253	0.282786	-0.22733	0.0663776	0.922677	0.796658	1.06863	1
Absolute count	Treg	f_Treg_Trait503	Resting Treg AC	GCST90001480	Inverse variance weighted	15	-0.0193926	0.0607576	0.749591	-0.138478	0.0996924	0.980794	0.870683	1.10483	1
Relative count	Treg	f_Treg_Trait504	Resting Treg % CD4 Treg	GCST90001481	Inverse variance weighted	15	-0.022756	0.059068	0.700052	-0.138529	0.0930173	0.977501	0.870638	1.09748	1
Relative count	Treg	f_Treg_Trait505	Resting Treg %CD4	GCST90001482	Inverse variance weighted	15	-0.0703271	0.0603785	0.244111	-0.188669	0.0480146	0.932089	0.828061	1.04919	1
Absolute count	Treg	f_Treg_Trait506	CD39+ resting Treg AC	GCST90001483	Inverse variance weighted	15	0.0645896	0.0647214	0.318297	-0.0622643	0.191443	1.06672	0.939635	1.211	1
Relative count	Treg	f_Treg_Trait507	CD39+ resting Treg %resting Treg	GCST90001484	Inverse variance weighted	15	0.0808789	0.0663073	0.222556	-0.0490834	0.210841	1.08424	0.952102	1.23472	1
Relative count	Treg	f_Treg_Trait508	CD39+ resting Treg % CD4 Treg	GCST90001485	Inverse variance weighted	15	0.0757514	0.0640508	0.236938	-0.0497883	0.201291	1.07869	0.951431	1.22298	1
Absolute count	Treg	f_Treg_Trait509	Activated Treg AC	GCST90001486	Inverse variance weighted	15	-0.0289861	0.102985	0.778358	-0.230837	0.172865	0.97143	0.793869	1.18871	1
Relative count	Treg	f_Treg_Trait510	Activated Treg %CD4 Treg	GCST90001487	Inverse variance weighted	15	-0.0306433	0.0785268	0.696368	-0.184556	0.123269	0.969821	0.831474	1.13119	1
Relative count	Treg	f_Treg_Trait511	Activated Treg %CD4	GCST90001488	Inverse variance weighted	15	-0.0882974	0.0861154	0.305204	-0.257084	0.0804888	0.915489	0.773304	1.08382	1
Absolute count	Treg	f_Treg_Trait512	CD39+ activated Treg AC	GCST90001489	Inverse variance weighted	15	-0.0267011	0.0731549	0.715116	-0.170085	0.116682	0.973652	0.843593	1.12376	1
Relative count	Treg	f_Treg_Trait513	CD39+ activated Treg %activated Treg	GCST90001490	Inverse variance weighted	5	-0.0255269	0.122498	0.834927	-0.265623	0.214569	0.974796	0.766728	1.23933	1
Relative count	Treg	f_Treg_Trait514	CD39+ activated Treg %CD4 Treg	GCST90001491	Inverse variance weighted	15	-0.0281539	0.0656293	0.667935	-0.156787	0.100479	0.972239	0.854886	1.1057	1
Absolute count	Treg	f_Treg_Trait515	Secreting Treg AC	GCST90001492	Inverse variance weighted	15	0.0409047	0.0775739	0.597985	-0.11114	0.19295	1.04175	0.894813	1.21282	1
Relative count	Treg	f_Treg_Trait516	Secreting Treg % CD4 Treg	GCST90001493	Inverse variance weighted	15	0.0699993	0.0618423	0.257676	-0.0512115	0.19121	1.07251	0.950078	1.21071	1
Relative count	Treg	f_Treg_Trait517	Secreting Treg %CD4	GCST90001494	Inverse variance weighted	10	-0.0732819	0.119731	0.540501	-0.307954	0.161391	0.929339	0.734949	1.17514	1
Absolute count	Treg	f_Treg_Trait518	CD39+ secreting Treg AC	GCST90001495	Inverse variance weighted	15	0.0113317	0.0672413	0.866172	-0.120461	0.143125	1.0114	0.886511	1.15387	1
Relative count	Treg	f_Treg_Trait519	CD39+ secreting Treg %secreting Treg	GCST90001496	Inverse variance weighted	15	0.0115556	0.0665121	0.862072	-0.118808	0.141919	1.01162	0.887978	1.15248	1
Relative count	Treg	f_Treg_Trait520	CD39+ secreting Treg %CD4 Treg	GCST90001497	Inverse variance weighted	15	0.0307957	0.0656798	0.639158	-0.0979367	0.159528	1.03127	0.906706	1.17296	1
Absolute count	Treg	f_Treg_Trait521	Activated & resting Treg AC	GCST90001498	Inverse variance weighted	15	-0.0331308	0.0701721	0.63683	-0.170668	0.104407	0.967412	0.843101	1.11005	1
Relative count	Treg	f_Treg_Trait522	Activated & resting Treg % CD4 Treg	GCST90001499	Inverse variance weighted	15	-0.0718127	0.0621626	0.247992	-0.193651	0.0500259	0.930705	0.823945	1.0513	1
Relative count	Treg	f_Treg_Trait523	Activated & resting Treg %CD4+	GCST90001500	Inverse variance weighted	15	-0.125323	0.0635466	0.0485924	-0.249875	-0.00077215	0.882212	0.778898	0.999228	1
Absolute count	Treg	f_Treg_Trait527	Activated & secreting Treg AC	GCST90001501	Inverse variance weighted	15	0.0295342	0.0864648	0.732671	-0.139937	0.199005	1.02997	0.869413	1.22019	1
Relative count	Treg	f_Treg_Trait528	Activated & secreting Treg %CD4 Treg	GCST90001502	Inverse variance weighted	15	0.0264328	0.0583435	0.65051	-0.0879206	0.140786	1.02679	0.915834	1.15118	1
Relative count	Treg	f_Treg_Trait529	Activated & secreting Treg %CD4+	GCST90001503	Inverse variance weighted	15	-0.064304	0.0786992	0.413879	-0.218554	0.0899464	0.93772	0.80368	1.09412	1
Absolute count	Treg	f_Treg_Trait533	CD25hi AC	GCST90001504	Inverse variance weighted	15	0.0427469	0.0887457	0.630034	-0.131195	0.216688	1.04367	0.877047	1.24196	1
Relative count	Treg	f_Treg_Trait534	CD25hi %CD4+	GCST90001505	Inverse variance weighted	15	-0.0318416	0.0787859	0.6861	-0.186262	0.122579	0.96866	0.830056	1.13041	1
Relative count	Treg	f_Treg_Trait535	CD25hi %T cell	GCST90001506	Inverse variance weighted	15	-0.0305772	0.0788243	0.698078	-0.185073	0.123918	0.969886	0.831044	1.13192	1
Absolute count	Treg	f_Treg_Trait536	CD25hi CD45RA+ CD4 not Treg AC	GCST90001507	Inverse variance weighted	15	0.000258235	0.0669463	0.996922	-0.130956	0.131473	1.00026	0.877256	1.14051	1
Relative count	Treg	f_Treg_Trait537	CD25hi CD45RA+ CD4 not Treg %CD4+	GCST90001508	Inverse variance weighted	15	-0.0321312	0.0657557	0.625093	-0.161012	0.0967499	0.96838	0.851282	1.10158	1
Relative count	Treg	f_Treg_Trait538	CD25hi CD45RA+ CD4 not Treg %T cell	GCST90001509	Inverse variance weighted	15	-0.0233429	0.0657205	0.722452	-0.152155	0.105469	0.976927	0.858855	1.11123	1
Absolute count	Treg	f_Treg_Trait539	CD25hi CD45RA- CD4 not Treg AC	GCST90001510	Inverse variance weighted	15	0.0644169	0.0926224	0.486755	-0.117123	0.245957	1.06654	0.889476	1.27884	1
Relative count	Treg	f_Treg_Trait540	CD25hi CD45RA- CD4 not Treg %CD4+	GCST90001511	Inverse variance weighted	15	0.00725492	0.0803548	0.92806	-0.150241	0.16475	1.00728	0.860501	1.1791	1
Relative count	Treg	f_Treg_Trait541	CD25hi CD45RA- CD4 not Treg %T cell	GCST90001512	Inverse variance weighted	15	0.00407292	0.0821614	0.960463	-0.156963	0.165109	1.00408	0.854735	1.17952	1
Absolute count	Treg	f_Treg_Trait542	CD4 Treg AC	GCST90001513	Inverse variance weighted	15	-0.00309759	0.0814864	0.969677	-0.162811	0.156616	0.996907	0.849752	1.16955	1
Absolute count	Myeloid cell	MDSC_Trait1	HSC AC	GCST90001514	Inverse variance weighted	15	-0.0522346	0.10513	0.619291	-0.25829	0.153821	0.949106	0.772371	1.16628	1
Absolute count	Myeloid cell	MDSC_Trait10	Im MDSC AC	GCST90001515	Inverse variance weighted	15	-0.0776115	0.097941	0.428109	-0.269576	0.114353	0.925324	0.763703	1.12115	1
Relative count	Myeloid cell	MDSC_Trait11	Im MDSC %CD33dim HLA DR- CD66b-	GCST90001516	Inverse variance weighted	15	-0.0492508	0.083957	0.557459	-0.213807	0.115305	0.951942	0.807505	1.12222	1
Absolute count	Myeloid cell	MDSC_Trait12	CD33br HLA DR+ AC	GCST90001517	Inverse variance weighted	15	0.041883	0.0962646	0.663503	-0.146796	0.230562	1.04277	0.86347	1.25931	1
Absolute count	Myeloid cell	MDSC_Trait13	CD33br HLA DR+ CD14- AC	GCST90001518	Inverse variance weighted	15	0.0594647	0.0971147	0.54033	-0.13088	0.24981	1.06127	0.877323	1.28378	1
Relative count	Myeloid cell	MDSC_Trait14	CD33br HLA DR+ CD14- %CD33br HLA DR+	GCST90001519	Inverse variance weighted	15	0.0649209	0.0853424	0.44683	-0.10235	0.232192	1.06707	0.902713	1.26136	1
Absolute count	Myeloid cell	MDSC_Trait15	CD33br HLA DR+ CD14dim AC	GCST90001520	Inverse variance weighted	15	0.0433345	0.0846613	0.608751	-0.122602	0.209271	1.04429	0.884616	1.23278	1
Relative count	Myeloid cell	MDSC_Trait16	CD33br HLA DR+ CD14dim %CD33br HLA DR+	GCST90001521	Inverse variance weighted	15	0.0426849	0.0849209	0.615215	-0.12376	0.20913	1.04361	0.883592	1.23261	1
Absolute count	Myeloid cell	MDSC_Trait22	CD33- HLA DR- AC	GCST90001522	Inverse variance weighted	15	-0.0764394	0.0855339	0.371497	-0.244086	0.0912071	0.926409	0.78342	1.0955	1
Absolute count	Myeloid cell	MDSC_Trait23	CD33- HLA DR+ AC	GCST90001523	Inverse variance weighted	15	-0.18136	0.0942146	0.0542337	-0.366021	0.00330081	0.834135	0.693489	1.00331	1
Absolute count	Myeloid cell	MDSC_Trait24	Gr MDSC AC	GCST90001524	Inverse variance weighted	15	-0.0858531	0.0960435	0.371376	-0.274098	0.102392	0.917729	0.760257	1.10782	1
Absolute count	Myeloid cell	MDSC_Trait25	CD33dim HLA DR+ CD11b+ AC	GCST90001525	Inverse variance weighted	15	0.0701888	0.0891437	0.431067	-0.104533	0.24491	1.07271	0.900745	1.27751	1
Relative count	Myeloid cell	MDSC_Trait26	CD33dim HLA DR+ CD11b+ %CD33dim HLA DR+	GCST90001526	Inverse variance weighted	15	-0.012721	0.0884582	0.885652	-0.186099	0.160657	0.98736	0.830191	1.17428	1
Absolute count	Myeloid cell	MDSC_Trait27	CD33dim HLA DR+ CD11b- AC	GCST90001527	Inverse variance weighted	15	0.106818	0.0806548	0.185373	-0.0512649	0.264902	1.11273	0.950027	1.3033	1
Relative count	Myeloid cell	MDSC_Trait28	CD33dim HLA DR+ CD11b- %CD33dim HLA DR+	GCST90001528	Inverse variance weighted	15	0.0233592	0.0868535	0.787969	-0.146874	0.193592	1.02363	0.863403	1.2136	1
Absolute count	Myeloid cell	MDSC_Trait3	CD66b++ myeloid cell AC	GCST90001529	Inverse variance weighted	15	-0.0885052	0.0984062	0.368447	-0.281381	0.104371	0.915298	0.754741	1.11001	1
Absolute count	Myeloid cell	MDSC_Trait4	Mo MDSC AC	GCST90001530	Inverse variance weighted	15	0.106811	0.103915	0.304012	-0.0968628	0.310485	1.11272	0.907681	1.36409	1
Absolute count	Myeloid cell	MDSC_Trait5	CD33dim HLA DR- AC	GCST90001531	Inverse variance weighted	15	-0.00588376	0.0976751	0.951966	-0.197327	0.185559	0.994134	0.820922	1.20389	1
Absolute count	Myeloid cell	MDSC_Trait8	Basophil AC	GCST90001532	Inverse variance weighted	15	-0.00201429	0.095676	0.983203	-0.189539	0.185511	0.997988	0.82734	1.20383	1
Relative count	Myeloid cell	MDSC_Trait9	Basophil %CD33dim HLA DR- CD66b-	GCST90001533	Inverse variance weighted	15	0.0831735	0.0842626	0.323606	-0.0819812	0.248328	1.08673	0.921289	1.28188	1
Absolute count	Maturation stages of T cell	MT_ry_Trait514	CD45RA- CD4+ AC	GCST90001534	Inverse variance weighted	15	0.0968303	0.0784895	0.217325	-0.0570091	0.25067	1.10167	0.944585	1.28489	1
Relative count	Maturation stages of T cell	MT_ry_Trait515	CD45RA- CD4+ %CD4+	GCST90001535	Inverse variance weighted	15	0.0149645	0.0611515	0.80668	-0.104892	0.134821	1.01508	0.900421	1.14433	1
Relative count	Maturation stages of T cell	MT_ry_Trait516	CD45RA- CD4+ %T cell	GCST90001536	Inverse variance weighted	15	0.0249253	0.0684561	0.715778	-0.109249	0.159099	1.02524	0.896508	1.17245	1
Absolute count	Maturation stages of T cell	MT_Trait503	CM CD4+ AC	GCST90001537	Inverse variance weighted	15	0.0799194	0.0680573	0.240277	-0.053473	0.213312	1.0832	0.947932	1.23777	1
Relative count	Maturation stages of T cell	MT_Trait504	CM CD4+ %CD4+	GCST90001538	Inverse variance weighted	15	0.0289493	0.0703959	0.6809	-0.109027	0.166925	1.02937	0.896706	1.18167	1
Relative count	Maturation stages of T cell	MT_Trait505	CM CD4+ %T cell	GCST90001539	Inverse variance weighted	15	0.0293079	0.0776454	0.705833	-0.122877	0.181493	1.02974	0.884372	1.19901	1
Absolute count	Maturation stages of T cell	MT_Trait506	Naive CD4+ AC	GCST90001540	Inverse variance weighted	15	0.0319346	0.0612458	0.602076	-0.0881071	0.151976	1.03245	0.915663	1.16413	1
Relative count	Maturation stages of T cell	MT_Trait507	Naive CD4+ %CD4+	GCST90001541	Inverse variance weighted	15	-0.0259311	0.0597606	0.66435	-0.143062	0.0911998	0.974402	0.8667	1.09549	1
Absolute count	Maturation stages of T cell	MT_Trait508	EM CD4+ AC	GCST90001542	Inverse variance weighted	15	0.0765963	0.0829478	0.355784	-0.0859814	0.239174	1.07961	0.917611	1.2702	1
Relative count	Maturation stages of T cell	MT_Trait509	EM CD4+ %CD4+	GCST90001543	Inverse variance weighted	15	0.0141821	0.0619902	0.81904	-0.107319	0.135683	1.01428	0.898239	1.14532	1
Relative count	Maturation stages of T cell	MT_Trait510	EM CD4+ %T cell	GCST90001544	Inverse variance weighted	15	0.0211755	0.0620563	0.73293	-0.100455	0.142806	1.0214	0.904426	1.15351	1
Absolute count	Maturation stages of T cell	MT_Trait511	TD CD4+ AC	GCST90001545	Inverse variance weighted	15	0.0524061	0.066158	0.428282	-0.0772636	0.182076	1.0538	0.925646	1.19971	1
Relative count	Maturation stages of T cell	MT_Trait512	TD CD4+ %CD4+	GCST90001546	Inverse variance weighted	15	0.0461615	0.0635426	0.467554	-0.0783821	0.170705	1.04724	0.924611	1.18614	1
Relative count	Maturation stages of T cell	MT_Trait513	TD CD4+ %T cell	GCST90001547	Inverse variance weighted	15	0.0410553	0.0631184	0.515402	-0.0826568	0.164767	1.04191	0.920667	1.17912	1
Absolute count	Maturation stages of T cell	MT_Trait522	CM CD8br AC	GCST90001548	Inverse variance weighted	15	0.0495578	0.0609484	0.416154	-0.0699011	0.169017	1.05081	0.932486	1.18414	1
Relative count	Maturation stages of T cell	MT_Trait523	CM CD8br %CD8br	GCST90001549	Inverse variance weighted	15	-0.00501008	0.0639032	0.937509	-0.13026	0.12024	0.995002	0.877867	1.12777	1
Relative count	Maturation stages of T cell	MT_Trait524	CM CD8br %T cell	GCST90001550	Inverse variance weighted	15	0.00864365	0.0648213	0.89392	-0.118406	0.135693	1.00868	0.888335	1.14533	1
Absolute count	Maturation stages of T cell	MT_Trait525	Naive CD8br AC	GCST90001551	Inverse variance weighted	15	0.0266277	0.0438487	0.543677	-0.0593158	0.112571	1.02699	0.942409	1.11915	1
Relative count	Maturation stages of T cell	MT_Trait526	Naive CD8br %CD8br	GCST90001552	Inverse variance weighted	15	0.00172736	0.0514438	0.973214	-0.0991025	0.102557	1.00173	0.90565	1.108	1
Relative count	Maturation stages of T cell	MT_Trait527	Naive CD8br %T cell	GCST90001553	Inverse variance weighted	15	0.00817757	0.0462681	0.85971	-0.082508	0.0988631	1.00821	0.920804	1.10392	1
Absolute count	Maturation stages of T cell	MT_Trait528	EM CD8br AC	GCST90001554	Inverse variance weighted	15	0.0600598	0.0818891	0.463297	-0.100443	0.220562	1.0619	0.904437	1.24678	1
Relative count	Maturation stages of T cell	MT_Trait529	EM CD8br %CD8br	GCST90001555	Inverse variance weighted	15	0.0282927	0.0567795	0.618278	-0.082995	0.13958	1.0287	0.920356	1.14979	1
Relative count	Maturation stages of T cell	MT_Trait530	EM CD8br %T cell	GCST90001556	Inverse variance weighted	15	0.0097599	0.0730946	0.893779	-0.133506	0.153025	1.00981	0.875023	1.16535	1
Absolute count	Maturation stages of T cell	MT_Trait531	TD CD8br AC	GCST90001557	Inverse variance weighted	15	0.0233063	0.0663032	0.725205	-0.106648	0.153261	1.02358	0.898842	1.16563	1
Relative count	Maturation stages of T cell	MT_Trait532	TD CD8br %CD8br	GCST90001558	Inverse variance weighted	15	-0.00607755	0.0637071	0.923998	-0.130944	0.118788	0.993941	0.877267	1.12613	1
Relative count	Maturation stages of T cell	MT_Trait533	TD CD8br %T cell	GCST90001559	Inverse variance weighted	15	-0.00464712	0.0648387	0.942863	-0.131731	0.122437	0.995364	0.876577	1.13025	1
Absolute count	Maturation stages of T cell	MT_Trait537	CD45RA+ CD8br AC	GCST90001560	Inverse variance weighted	15	0.0183634	0.0573367	0.748761	-0.0940164	0.130743	1.01853	0.910268	1.13968	1
Relative count	Maturation stages of T cell	MT_Trait538	CD45RA+ CD8br %CD8br	GCST90001561	Inverse variance weighted	15	-0.0270981	0.0612459	0.658166	-0.14714	0.092944	0.973266	0.863173	1.0974	1
Relative count	Maturation stages of T cell	MT_Trait539	CD45RA+ CD8br %T cell	GCST90001562	Inverse variance weighted	15	-0.0166992	0.0574418	0.77127	-0.129285	0.0958867	0.983439	0.878723	1.10063	1
Absolute count	Maturation stages of T cell	MT_Trait542	CM DN (CD4-CD8-) AC	GCST90001563	Inverse variance weighted	15	-0.0104474	0.0549134	0.849112	-0.118078	0.0971829	0.989607	0.888627	1.10206	1
Relative count	Maturation stages of T cell	MT_Trait543	CM DN (CD4-CD8-) %DN	GCST90001564	Inverse variance weighted	15	-0.0378443	0.0599108	0.527598	-0.155269	0.0795809	0.962863	0.856184	1.08283	1
Relative count	Maturation stages of T cell	MT_Trait544	CM DN (CD4-CD8-) %T cell	GCST90001565	Inverse variance weighted	15	-0.0179905	0.0560451	0.74821	-0.127839	0.0918579	0.98217	0.879995	1.09621	1
Absolute count	Maturation stages of T cell	MT_Trait545	Naive DN (CD4-CD8-) AC	GCST90001566	Inverse variance weighted	15	0.0201708	0.0520763	0.69851	-0.0818987	0.12224	1.02038	0.921365	1.13003	1
Relative count	Maturation stages of T cell	MT_Trait546	Naive DN (CD4-CD8-) %DN	GCST90001567	Inverse variance weighted	15	0.0028572	0.0600611	0.962058	-0.114863	0.120577	1.00286	0.891489	1.12815	1
Relative count	Maturation stages of T cell	MT_Trait547	Naive DN (CD4-CD8-) %T cell	GCST90001568	Inverse variance weighted	15	0.00644167	0.0530831	0.903413	-0.0976012	0.110485	1.00646	0.907011	1.11682	1
Absolute count	Maturation stages of T cell	MT_Trait548	EM DN (CD4-CD8-) AC	GCST90001569	Inverse variance weighted	15	0.0890997	0.0620647	0.151118	-0.0325472	0.210747	1.09319	0.967977	1.2346	1
Relative count	Maturation stages of T cell	MT_Trait549	EM DN (CD4-CD8-) %DN	GCST90001570	Inverse variance weighted	15	0.108047	0.0653336	0.0981744	-0.0200072	0.236101	1.1141	0.980192	1.2663	1
Relative count	Maturation stages of T cell	MT_Trait550	EM DN (CD4-CD8-) %T cell	GCST90001571	Inverse variance weighted	15	0.0801175	0.0624172	0.199289	-0.0422202	0.202455	1.08341	0.958659	1.22441	1
Absolute count	Maturation stages of T cell	MT_Trait551	TD DN (CD4-CD8-) AC	GCST90001572	Inverse variance weighted	15	-0.0367123	0.0721104	0.610673	-0.178049	0.104624	0.963953	0.836902	1.11029	1
Relative count	Maturation stages of T cell	MT_Trait552	TD DN (CD4-CD8-) %DN	GCST90001573	Inverse variance weighted	15	-0.121703	0.0655325	0.0632909	-0.250147	0.00674052	0.885411	0.778686	1.00676	1
Relative count	Maturation stages of T cell	MT_Trait553	TD DN (CD4-CD8-) %T cell	GCST90001574	Inverse variance weighted	15	-0.0569344	0.0707417	0.420923	-0.195588	0.0817194	0.944656	0.822351	1.08515	1
Relative count	Maturation stages of T cell	MT_Trait560	Naive CD4+ %T cell	GCST90001575	Inverse variance weighted	15	-0.0292546	0.0624846	0.639649	-0.151724	0.0932152	0.971169	0.859225	1.0977	1
Relative count	B cell	N_BC_Trait3	Transitional %B cell	GCST90001576	Inverse variance weighted	15	-0.0592344	0.0632649	0.349123	-0.183234	0.0647649	0.942486	0.832574	1.06691	1
Absolute count	B cell	N_BC_Trait4	Transitional AC	GCST90001577	Inverse variance weighted	15	-0.0849547	0.0634107	0.180326	-0.20924	0.0393304	0.918554	0.811201	1.04011	1
Relative count	B cell	N_BC_Trait6	Transitional %lymphocyte	GCST90001578	Inverse variance weighted	15	-0.0856109	0.0697411	0.219614	-0.222303	0.0510816	0.917951	0.800672	1.05241	1
Absolute count	Monocyte	N_MONO_Trait501	CD14- CD16+ monocyte AC	GCST90001579	Inverse variance weighted	15	0.0266727	0.0631031	0.672525	-0.0970093	0.150355	1.02703	0.907548	1.16225	1
Absolute count	Monocyte	N_MONO_Trait503	CD14+ CD16+ monocyte AC	GCST90001580	Inverse variance weighted	15	0.101323	0.0688065	0.140865	-0.0335378	0.236184	1.10663	0.967018	1.26641	1
Absolute count	Monocyte	N_MONO_Trait505	CD14- CD16- AC	GCST90001581	Inverse variance weighted	15	-0.0344924	0.0632027	0.585243	-0.15837	0.089385	0.966096	0.853534	1.0935	1
Absolute count	Monocyte	N_MONO_Trait507	CD14+ CD16- monocyte AC	GCST90001582	Inverse variance weighted	15	0.027241	0.0622188	0.661513	-0.0947078	0.14919	1.02762	0.909639	1.16089	1
Absolute count	Monocyte	N_MONO_Trait513	Monocyte AC	GCST90001583	Inverse variance weighted	15	0.039709	0.0622498	0.523541	-0.0823006	0.161719	1.04051	0.920995	1.17553	1
Relative count	Monocyte	N_MONO_Trait514	CD14- CD16+ monocyte %monocyte	GCST90001584	Inverse variance weighted	15	0.00178998	0.0624326	0.977127	-0.120578	0.124158	1.00179	0.886408	1.13219	1
Relative count	Monocyte	N_MONO_Trait515	CD14+ CD16+ monocyte %monocyte	GCST90001585	Inverse variance weighted	15	0.0866815	0.0701746	0.216747	-0.0508608	0.224224	1.09055	0.950411	1.25135	1
Relative count	Monocyte	N_MONO_Trait516	CD14+ CD16- monocyte %monocyte	GCST90001586	Inverse variance weighted	15	-0.0348376	0.0627729	0.57891	-0.157872	0.0881973	0.965762	0.853959	1.0922	1
Relative count	Monocyte	N_MONO_Trait517	CD16+ monocyte %monocyte	GCST90001587	Inverse variance weighted	15	0.0197813	0.0627913	0.752737	-0.10329	0.142852	1.01998	0.901866	1.15356	1
Relative count	TBNK	RATIO_CD3_B	T/B	GCST90001588	Inverse variance weighted	15	0.0511197	0.077379	0.508843	-0.100543	0.202783	1.05245	0.904346	1.22481	1
Relative count	TBNK	RATIO_CD4_CD8B	CD4/CD8br	GCST90001589	Inverse variance weighted	15	0.0142571	0.0644195	0.824846	-0.112005	0.140519	1.01436	0.89404	1.15087	1
Absolute count	TBNK	TB_ry_Trait512	CD4+ AC	GCST90001590	Inverse variance weighted	15	0.087186	0.0667138	0.191259	-0.0435732	0.217945	1.0911	0.957362	1.24352	1
Relative count	TBNK	TB_ry_Trait513	CD4+ %T cell	GCST90001591	Inverse variance weighted	15	-0.0119739	0.0633387	0.850057	-0.136118	0.11217	0.988097	0.87274	1.1187	1
Absolute count	TBNK	TB_ry_Trait515	CD8br AC	GCST90001592	Inverse variance weighted	15	0.0557428	0.0755387	0.460553	-0.0923131	0.203799	1.05733	0.91182	1.22605	1
Relative count	TBNK	TB_ry_Trait516	CD8br %T cell	GCST90001593	Inverse variance weighted	15	-0.00915866	0.0635741	0.885451	-0.133764	0.115447	0.990883	0.874797	1.12237	1
Absolute count	TBNK	TB_ry_Trait518	DP (CD4+CD8+) AC	GCST90001594	Inverse variance weighted	15	-0.000665047	0.0855834	0.9938	-0.168408	0.167078	0.999335	0.845009	1.18185	1
Relative count	TBNK	TB_ry_Trait519	DP (CD4+CD8+) %T cell	GCST90001595	Inverse variance weighted	5	-0.18312	0.167769	0.275052	-0.511947	0.145707	0.832668	0.599327	1.15686	1
Absolute count	TBNK	TB_ry_Trait524	CD8dim AC	GCST90001596	Inverse variance weighted	15	0.0345088	0.0619957	0.577779	-0.0870028	0.15602	1.03511	0.916675	1.16885	1
Absolute count	TBNK	TB_ry_Trait527	DN (CD4-CD8-) AC	GCST90001598	Inverse variance weighted	15	0.112695	0.0604087	0.0621051	-0.00570591	0.231096	1.11929	0.99431	1.25998	1
Relative count	TBNK	TB_ry_Trait528	DN (CD4-CD8-) %T cell	GCST90001599	Inverse variance weighted	15	0.088685	0.0622294	0.154119	-0.0332846	0.210655	1.09274	0.967263	1.23449	1
Absolute count	TBNK	TB_Trait501	Leukocyte AC	GCST90001600	Inverse variance weighted	3	0.0337197	0.140139	0.809852	-0.240952	0.308392	1.03429	0.785879	1.36123	1
Absolute count	TBNK	TB_Trait507	Lymphocyte AC	GCST90001601	Inverse variance weighted	15	0.0699542	0.0759488	0.357014	-0.0789055	0.218814	1.07246	0.924127	1.2446	1
Relative count	TBNK	TB_Trait508	Lymphocyte %leukocyte	GCST90001602	Inverse variance weighted	15	0.0506946	0.0774118	0.512552	-0.101033	0.202422	1.052	0.903904	1.22436	1
Absolute count	TBNK	TB_Trait509	T cell AC	GCST90001603	Inverse variance weighted	15	0.0972809	0.0717455	0.175126	-0.0433403	0.237902	1.10217	0.957585	1.26859	1
Relative count	TBNK	TB_Trait510	T cell %lymphocyte	GCST90001604	Inverse variance weighted	15	0.09779	0.0621804	0.115792	-0.0240836	0.219664	1.10273	0.976204	1.24566	1
Relative count	TBNK	TB_Trait511	T cell %leukocyte	GCST90001605	Inverse variance weighted	15	0.0835267	0.0680427	0.219611	-0.049837	0.21689	1.08711	0.951384	1.24221	1
Relative count	TBNK	TB_Trait514	CD4+ %leukocyte	GCST90001606	Inverse variance weighted	15	0.0640037	0.0648942	0.323997	-0.0631889	0.191196	1.0661	0.938766	1.2107	1
Relative count	TBNK	TB_Trait517	CD8br %leukocyte	GCST90001607	Inverse variance weighted	15	0.0247027	0.0632165	0.695972	-0.0992016	0.148607	1.02501	0.90556	1.16022	1
Relative count	TBNK	TB_Trait520	DP (CD4+CD8+) %leukocyte	GCST90001608	Inverse variance weighted	15	-0.0168267	0.0751168	0.822752	-0.164056	0.130402	0.983314	0.848695	1.13929	1
Absolute count	TBNK	TB_Trait521	CD4+ CD8dim AC	GCST90001609	Inverse variance weighted	15	0.0762863	0.064663	0.238099	-0.0504533	0.203026	1.07927	0.950798	1.2251	1
Relative count	TBNK	TB_Trait522	CD4+ CD8dim %lymphocyte	GCST90001610	Inverse variance weighted	15	0.0527724	0.0629386	0.401764	-0.0705872	0.176132	1.05419	0.931846	1.1926	1
Relative count	TBNK	TB_Trait523	CD4+ CD8dim %leukocyte	GCST90001611	Inverse variance weighted	15	0.0654673	0.0631719	0.300046	-0.0583496	0.189284	1.06766	0.94332	1.20838	1
Relative count	TBNK	TB_Trait526	CD8dim %leukocyte	GCST90001612	Inverse variance weighted	15	0.0122392	0.0640036	0.848349	-0.113208	0.137686	1.01231	0.892965	1.14762	1
Relative count	TBNK	TB_Trait529	DN (CD4-CD8-) %leukocyte	GCST90001613	Inverse variance weighted	15	0.104726	0.0614509	0.088341	-0.0157183	0.225169	1.11041	0.984405	1.25253	1
Relative count	TBNK	TB_Trait532	CD8br and CD8dim %leukocyte	GCST90001614	Inverse variance weighted	15	0.0125875	0.0631935	0.842114	-0.111272	0.136447	1.01267	0.894696	1.14619	1
Absolute count	TBNK	TB_Trait533	TCRgd AC	GCST90001615	Inverse variance weighted	15	0.0864543	0.0630639	0.170406	-0.0371509	0.21006	1.0903	0.963531	1.23375	1
Relative count	TBNK	TB_Trait534	TCRgd %T cell	GCST90001616	Inverse variance weighted	15	0.0561674	0.0649957	0.387494	-0.0712241	0.183559	1.05777	0.931253	1.20149	1
Relative count	TBNK	TB_Trait535	TCRgd %lymphocyte	GCST90001617	Inverse variance weighted	15	0.0725387	0.0638732	0.256095	-0.0526527	0.19773	1.07523	0.948709	1.21863	1
Absolute count	TBNK	TB_Trait536	HLA DR+ T cell AC	GCST90001618	Inverse variance weighted	15	0.0465049	0.0947503	0.623557	-0.139206	0.232215	1.0476	0.870049	1.26139	1
Relative count	TBNK	TB_Trait537	HLA DR+ T cell%T cell	GCST90001619	Inverse variance weighted	15	-0.00592482	0.0748454	0.936905	-0.152622	0.140772	0.994093	0.858454	1.15116	1
Relative count	TBNK	TB_Trait538	HLA DR+ T cell%lymphocyte	GCST90001620	Inverse variance weighted	15	0.0172313	0.0723579	0.811772	-0.12459	0.159053	1.01738	0.882859	1.1724	1
Absolute count	TBNK	TB_Trait539	NKT AC	GCST90001621	Inverse variance weighted	15	0.137482	0.0643564	0.0326585	0.0113432	0.26362	1.14738	1.01141	1.30163	1
Relative count	TBNK	TB_Trait540	NKT %T cell	GCST90001622	Inverse variance weighted	15	0.108797	0.0646449	0.0923769	-0.0179072	0.235501	1.11494	0.982252	1.26554	1
Relative count	TBNK	TB_Trait541	NKT %lymphocyte	GCST90001623	Inverse variance weighted	15	0.120395	0.0650251	0.0640955	-0.00705424	0.247844	1.12794	0.992971	1.28126	1
Absolute count	TBNK	TB_Trait542	HLA DR+ CD4+ AC	GCST90001624	Inverse variance weighted	15	0.0272912	0.100981	0.78696	-0.170631	0.225214	1.02767	0.843132	1.25259	1
Relative count	TBNK	TB_Trait543	HLA DR+ CD4+ %T cell	GCST90001625	Inverse variance weighted	15	-0.0364466	0.0803098	0.649955	-0.193854	0.120961	0.96421	0.823778	1.12858	1
Relative count	TBNK	TB_Trait544	HLA DR+ CD4+ %lymphocyte	GCST90001626	Inverse variance weighted	15	-0.00349038	0.0759346	0.963338	-0.152322	0.145342	0.996516	0.858712	1.15643	1
Absolute count	TBNK	TB_Trait545	HLA DR+ CD8br AC	GCST90001627	Inverse variance weighted	15	0.023666	0.0811852	0.770664	-0.135457	0.182789	1.02395	0.873317	1.20056	1
Relative count	TBNK	TB_Trait546	HLA DR+ CD8br %T cell	GCST90001628	Inverse variance weighted	15	-0.0135533	0.0637711	0.831693	-0.138545	0.111438	0.986538	0.870624	1.11788	1
Relative count	TBNK	TB_Trait547	HLA DR+ CD8br %lymphocyte	GCST90001629	Inverse variance weighted	15	0.00343979	0.0624006	0.956039	-0.118865	0.125745	1.00345	0.887927	1.13399	1
Absolute count	TBNK	TB_Trait548	CD8br NKT AC	GCST90001630	Inverse variance weighted	15	0.115299	0.0736353	0.117391	-0.0290257	0.259625	1.12221	0.971391	1.29644	1
Relative count	TBNK	TB_Trait549	CD8br NKT %T cell	GCST90001631	Inverse variance weighted	15	0.0953242	0.0704005	0.175727	-0.0426607	0.233309	1.10002	0.958236	1.26277	1
Relative count	TBNK	TB_Trait550	CD8br NKT %lymphocyte	GCST90001632	Inverse variance weighted	15	0.106316	0.0714733	0.136886	-0.0337719	0.246403	1.11217	0.966792	1.27942	1
Absolute count	TBNK	TB_Trait551	CD8dim NKT AC	GCST90001633	Inverse variance weighted	15	0.0430998	0.0675726	0.523585	-0.0893425	0.175542	1.04404	0.914532	1.19189	1
Relative count	TBNK	TB_Trait552	CD8dim NKT %T cell	GCST90001634	Inverse variance weighted	15	0.0229992	0.0753601	0.760221	-0.124707	0.170705	1.02327	0.882756	1.18614	1
Relative count	TBNK	TB_Trait553	CD8dim NKT %lymphocyte	GCST90001635	Inverse variance weighted	15	0.0348285	0.0747233	0.641144	-0.111629	0.181286	1.03544	0.894376	1.19876	1
Absolute count	TBNK	TB_Trait554	DN (CD4-CD8-) NKT AC	GCST90001636	Inverse variance weighted	3	0.136519	0.127326	0.283632	-0.113041	0.386078	1.14628	0.893114	1.4712	1
Relative count	TBNK	TB_Trait555	DN (CD4-CD8-) NKT %T cell	GCST90001637	Inverse variance weighted	15	0.129906	0.0714481	0.069036	-0.0101325	0.269944	1.13872	0.989919	1.30989	1
Relative count	TBNK	TB_Trait556	DN (CD4-CD8-) NKT %lymphocyte	GCST90001638	Inverse variance weighted	15	0.138999	0.0691649	0.0444651	0.00343609	0.274563	1.14912	1.00344	1.31596	1
Absolute count	TBNK	TB_Trait560	CD3- lymphocyte AC	GCST90001639	Inverse variance weighted	15	-0.0129444	0.0688505	0.850871	-0.147891	0.122003	0.987139	0.862525	1.12976	1
Relative count	TBNK	TB_Trait561	CD3- lymphocyte %lymphocyte	GCST90001640	Inverse variance weighted	7	-0.0435629	0.119175	0.71471	-0.277145	0.19002	0.957372	0.757944	1.20927	1
Relative count	TBNK	TB_Trait562	CD3- lymphocyte %leukocyte	GCST90001641	Inverse variance weighted	15	-0.0525389	0.0701115	0.453639	-0.189957	0.0848796	0.948817	0.826994	1.08859	1
Absolute count	TBNK	TB_Trait563	B cell AC	GCST90001642	Inverse variance weighted	15	0.0237152	0.0697198	0.733743	-0.112936	0.160366	1.024	0.893208	1.17394	1
Relative count	TBNK	TB_Trait564	B cell % CD3- lymphocyte	GCST90001643	Inverse variance weighted	15	0.0671252	0.069207	0.332086	-0.0685204	0.202771	1.06943	0.933774	1.22479	1
Relative count	TBNK	TB_Trait565	B cell %lymphocyte	GCST90001644	Inverse variance weighted	15	-0.0241708	0.0767009	0.752663	-0.174505	0.126163	0.976119	0.839873	1.13447	1
Absolute count	TBNK	TB_Trait566	NK AC	GCST90001645	Inverse variance weighted	15	-0.0633142	0.0701399	0.366694	-0.200788	0.07416	0.938649	0.818086	1.07698	1
Relative count	TBNK	TB_Trait567	NK %CD3- lymphocyte	GCST90001646	Inverse variance weighted	15	-0.0674841	0.0670898	0.314475	-0.19898	0.064012	0.934743	0.819566	1.06611	1
Relative count	TBNK	TB_Trait568	NK %lymphocyte	GCST90001647	Inverse variance weighted	15	-0.108917	0.0618432	0.0782066	-0.23013	0.0122952	0.896804	0.79443	1.01237	1
Absolute count	TBNK	TB_Trait569	HLA DR+ NK AC	GCST90001648	Inverse variance weighted	15	0.0864294	0.0638761	0.17603	-0.0387677	0.211627	1.09027	0.961974	1.23569	1
Relative count	TBNK	TB_Trait570	HLA DR+ NK %NK	GCST90001649	Inverse variance weighted	15	0.142224	0.0652741	0.0293416	0.0142863	0.270161	1.15283	1.01439	1.31018	1
Relative count	TBNK	TB_Trait571	HLA DR+ NK %CD3- lymphocyte	GCST90001650	Inverse variance weighted	15	0.10367	0.0639963	0.105245	-0.0217625	0.229103	1.10923	0.978473	1.25747	1
Absolute count	TBNK	TB_Trait575	Granulocyte AC	GCST90001651	Inverse variance weighted	15	0.0122679	0.0671097	0.854952	-0.119267	0.143803	1.01234	0.887571	1.15466	1
Relative count	TBNK	TB_Trait576	Granulocyte %leukocyte	GCST90001652	Inverse variance weighted	15	-0.0511534	0.0740773	0.489854	-0.196345	0.0940381	0.950133	0.821729	1.0986	1
Relative count	Treg	Treg_Trait505	CD28- DN (CD4-CD8-) %DN	GCST90001653	Inverse variance weighted	15	0.0346616	0.064674	0.591998	-0.0920994	0.161423	1.03527	0.912014	1.17518	1
Absolute count	Treg	Treg_Trait506	CD28- DN (CD4-CD8-) AC	GCST90001654	Inverse variance weighted	15	0.062427	0.0650543	0.33725	-0.0650794	0.189933	1.06442	0.936993	1.20917	1
Relative count	Treg	Treg_Trait507	CD28+ DN (CD4-CD8-) %T cell	GCST90001655	Inverse variance weighted	15	0.0193112	0.0617347	0.754426	-0.101689	0.140311	1.0195	0.903311	1.15063	1
Relative count	Treg	Treg_Trait508	CD28+ DN (CD4-CD8-) %DN	GCST90001656	Inverse variance weighted	15	-0.0346616	0.064674	0.591998	-0.161423	0.0920994	0.965932	0.850932	1.09647	1
Absolute count	Treg	Treg_Trait509	CD28+ DN (CD4-CD8-) AC	GCST90001657	Inverse variance weighted	15	0.0500464	0.0570321	0.380208	-0.0617365	0.161829	1.05132	0.940131	1.17566	1
Relative count	Treg	Treg_Trait512	CD39+ CD4+ %T cell	GCST90001658	Inverse variance weighted	15	-0.0615471	0.0634724	0.332212	-0.185953	0.0628588	0.940309	0.830313	1.06488	1
Relative count	Treg	Treg_Trait513	CD39+ CD4+ %CD4+	GCST90001659	Inverse variance weighted	15	-0.0717199	0.0634767	0.258535	-0.196134	0.0526944	0.930792	0.821902	1.05411	1
Absolute count	Treg	Treg_Trait514	CD39+ CD4+ AC	GCST90001660	Inverse variance weighted	15	-0.0231903	0.0665278	0.727404	-0.153585	0.107204	0.977076	0.857628	1.11316	1
Relative count	Treg	Treg_Trait574	CD28- CD8dim %T cell	GCST90001661	Inverse variance weighted	15	-0.0149452	0.0656311	0.819868	-0.143582	0.113692	0.985166	0.86625	1.12041	1
Relative count	Treg	Treg_Trait575	CD28- CD8dim %CD8dim	GCST90001662	Inverse variance weighted	15	-0.0150705	0.0637981	0.813261	-0.140115	0.109974	0.985042	0.869258	1.11625	1
Absolute count	Treg	Treg_Trait576	CD28- CD8dim AC	GCST90001663	Inverse variance weighted	15	0.00608772	0.0659359	0.926437	-0.123147	0.135322	1.00611	0.884134	1.14491	1
Relative count	Treg	Treg_Trait577	CD28+ CD45RA+ CD8dim %T cell	GCST90001664	Inverse variance weighted	15	-0.0118424	0.0602876	0.844272	-0.130006	0.106321	0.988227	0.87809	1.11218	1
Relative count	Treg	Treg_Trait578	CD28+ CD45RA+ CD8dim %CD8dim	GCST90001665	Inverse variance weighted	15	0.0274654	0.0636946	0.666319	-0.097376	0.152307	1.02785	0.907215	1.16452	1
Absolute count	Treg	Treg_Trait579	CD28+ CD45RA+ CD8dim AC	GCST90001666	Inverse variance weighted	15	0.0292497	0.0571255	0.608633	-0.0827163	0.141216	1.02968	0.920612	1.15167	1
Relative count	Treg	Treg_Trait580	CD28+ CD45RA- CD8dim %T cell	GCST90001667	Inverse variance weighted	15	-0.0305964	0.0617573	0.620297	-0.151641	0.090448	0.969867	0.859297	1.09466	1
Relative count	Treg	Treg_Trait581	CD28+ CD45RA- CD8dim %CD8dim	GCST90001668	Inverse variance weighted	15	-0.00428737	0.0739556	0.953771	-0.14924	0.140666	0.995722	0.861362	1.15104	1
Absolute count	Treg	Treg_Trait582	CD28+ CD45RA- CD8dim AC	GCST90001669	Inverse variance weighted	15	0.00891271	0.0584767	0.87886	-0.105702	0.123527	1.00895	0.899693	1.13148	1
Relative count	Treg	Treg_Trait585	CD39+ CD8br %T cell	GCST90001670	Inverse variance weighted	15	-0.0432923	0.065989	0.51179	-0.172631	0.0860461	0.957631	0.841448	1.08986	1
Relative count	Treg	Treg_Trait586	CD39+ CD8br %CD8br	GCST90001671	Inverse variance weighted	15	-0.0458376	0.0661513	0.48836	-0.175494	0.083819	0.955197	0.839042	1.08743	1
Absolute count	Treg	Treg_Trait587	CD39+ CD8br AC	GCST90001672	Inverse variance weighted	15	0.00106904	0.0671835	0.987304	-0.130611	0.132749	1.00107	0.877559	1.14196	1
Relative count	Treg	Treg_Trait588	CD28- CD127- CD25++ CD8br %T cell	GCST90001673	Inverse variance weighted	15	0.0229219	0.0646702	0.723007	-0.103832	0.149675	1.02319	0.901377	1.16146	1
Relative count	Treg	Treg_Trait589	CD28- CD127- CD25++ CD8br %CD8br	GCST90001674	Inverse variance weighted	15	0.00394571	0.0654155	0.951903	-0.124269	0.13216	1.00395	0.883143	1.14129	1
Absolute count	Treg	Treg_Trait590	CD28- CD127- CD25++ CD8br AC	GCST90001675	Inverse variance weighted	15	0.0459309	0.0685309	0.502717	-0.0883897	0.180251	1.047	0.915404	1.19752	1
Relative count	Treg	Treg_Trait592	CD28- CD25++ CD8br %CD8br	GCST90001677	Inverse variance weighted	15	-0.0279042	0.0612566	0.648728	-0.147967	0.0921588	0.972482	0.862459	1.09654	1
Absolute count	Treg	Treg_Trait593	CD28- CD25++ CD8br AC	GCST90001678	Inverse variance weighted	15	0.0245432	0.0675747	0.716455	-0.107903	0.15699	1.02485	0.897714	1.16998	1
Relative count	Treg	Treg_Trait594	CD25++ CD8br %T cell	GCST90001679	Inverse variance weighted	15	-0.0263836	0.0834674	0.75193	-0.18998	0.137212	0.973961	0.826976	1.14707	1
Relative count	Treg	Treg_Trait595	CD25++ CD8br %CD8br	GCST90001680	Inverse variance weighted	15	-0.0524977	0.0859469	0.541321	-0.220954	0.115958	0.948856	0.801754	1.12295	1
Absolute count	Treg	Treg_Trait596	CD25++ CD8br AC	GCST90001681	Inverse variance weighted	15	0.00705173	0.0913402	0.938462	-0.171975	0.186078	1.00708	0.842	1.20452	1
Relative count	Treg	Treg_Trait597	CD127- CD8br %T cell	GCST90001682	Inverse variance weighted	15	0.0423824	0.0666264	0.524698	-0.0882054	0.17297	1.04329	0.915573	1.18883	1
Relative count	Treg	Treg_Trait598	CD127- CD8br %CD8br	GCST90001683	Inverse variance weighted	15	0.0436787	0.0614013	0.476859	-0.0766679	0.164025	1.04465	0.926197	1.17824	1
Absolute count	Treg	Treg_Trait599	CD127- CD8br AC	GCST90001684	Inverse variance weighted	15	0.0727469	0.0695534	0.2956	-0.0635777	0.209072	1.07546	0.938401	1.23253	1
Relative count	Treg	Treg_Trait600	CD28- CD8br %T cell	GCST90001685	Inverse variance weighted	15	0.0318498	0.0633099	0.61491	-0.0922376	0.155937	1.03236	0.911888	1.16875	1
Relative count	Treg	Treg_Trait601	CD28- CD8br %CD8br	GCST90001686	Inverse variance weighted	15	0.037808	0.0582778	0.516497	-0.0764165	0.152033	1.03853	0.92643	1.1642	1
Absolute count	Treg	Treg_Trait602	CD28- CD8br AC	GCST90001687	Inverse variance weighted	15	0.0644166	0.0662505	0.330892	-0.0654344	0.194268	1.06654	0.936661	1.21442	1
Relative count	Treg	Treg_Trait603	CD28+ CD45RA+ CD8br %T cell	GCST90001688	Inverse variance weighted	15	-0.0010088	0.0452734	0.982223	-0.0897446	0.087727	0.998992	0.914165	1.09169	1
Relative count	Treg	Treg_Trait604	CD28+ CD45RA+ CD8br %CD8br	GCST90001689	Inverse variance weighted	15	-0.0196702	0.0488868	0.687417	-0.115488	0.0761478	0.980522	0.890931	1.07912	1
Absolute count	Treg	Treg_Trait605	CD28+ CD45RA+ CD8br AC	GCST90001690	Inverse variance weighted	15	0.0299233	0.0453946	0.50978	-0.0590502	0.118897	1.03038	0.942659	1.12625	1
Relative count	Treg	Treg_Trait606	CD28+ CD45RA- CD8br %T cell	GCST90001691	Inverse variance weighted	15	0.000203036	0.0826762	0.998041	-0.161842	0.162248	1.0002	0.850575	1.17615	1
Relative count	Treg	Treg_Trait607	CD28+ CD45RA- CD8br %CD8br	GCST90001692	Inverse variance weighted	15	0.00357843	0.0828111	0.965533	-0.158731	0.165888	1.00358	0.853225	1.18044	1
Absolute count	Treg	Treg_Trait608	CD28+ CD45RA- CD8br AC	GCST90001693	Inverse variance weighted	15	0.0661673	0.0867751	0.445753	-0.103912	0.236247	1.06841	0.901305	1.26649	1
Relative count	Treg	Treg_Trait611	CD28- DN (CD4-CD8-) %T cell	GCST90001694	Inverse variance weighted	15	0.0570243	0.0663121	0.389823	-0.0729473	0.186996	1.05868	0.92965	1.20562	1
Absolute count	Treg	Treg_Trait700	CD45RA- CD28- CD8br AC	GCST90001695	Inverse variance weighted	15	-2.06726	6.81271	0.761554	-15.4202	11.2857	0.126532	2.00959e-07	79670.2	1
Relative count	Treg	Treg_Trait701	CD45RA- CD28- CD8br %CD8br	GCST90001696	Inverse variance weighted	15	0.435458	0.779625	0.57647	-1.09261	1.96352	1.54567	0.335341	7.12438	1
Relative count	Treg	Treg_Trait702	CD45RA- CD28- CD8br %T cell	GCST90001697	Inverse variance weighted	15	0.0450606	0.318575	0.887519	-0.579346	0.669467	1.04609	0.560265	1.9532	1
Absolute count	Treg	Treg_Trait706	CD45RA+ CD28- CD8br AC	GCST90001698	Inverse variance weighted	15	3.84743	9.27022	0.678119	-14.3222	22.0171	46.8722	6.02486e-07	3.64657e+09	1
Relative count	Treg	Treg_Trait707	CD45RA+ CD28- CD8br %CD8br	GCST90001699	Inverse variance weighted	15	0.255245	0.897601	0.776132	-1.50405	2.01454	1.29078	0.222228	7.49729	1
Relative count	Treg	Treg_Trait708	CD45RA+ CD28- CD8br %T cell	GCST90001700	Inverse variance weighted	15	0.173309	0.38683	0.654136	-0.584878	0.931497	1.18923	0.557174	2.53831	1
MFI	B cell	Bcells.trait111	BAFF-R on CD20- CD38-	GCST90001701	Inverse variance weighted	15	-0.0725172	0.0624613	0.245644	-0.194941	0.0499069	0.93005	0.822883	1.05117	1
MFI	B cell	Bcells.trait112	BAFF-R on CD24+ CD27+	GCST90001702	Inverse variance weighted	15	-0.0287947	0.0643414	0.654493	-0.154904	0.0973145	0.971616	0.856498	1.10221	1
MFI	B cell	Bcells.trait137	BAFF-R on IgD+ CD24+	GCST90001703	Inverse variance weighted	15	-0.0308066	0.0643249	0.631994	-0.156883	0.0952701	0.969663	0.854804	1.09996	1
MFI	B cell	Bcells.trait138	BAFF-R on IgD+ CD24-	GCST90001704	Inverse variance weighted	15	0.00555199	0.0642382	0.931126	-0.120355	0.131459	1.00557	0.886606	1.14049	1
MFI	B cell	Bcells.trait139	BAFF-R on IgD+ CD38-	GCST90001705	Inverse variance weighted	15	-0.0308666	0.064217	0.630757	-0.156732	0.0949987	0.969605	0.854933	1.09966	1
MFI	B cell	Bcells.trait140	BAFF-R on IgD+ CD38- naive	GCST90001706	Inverse variance weighted	15	-0.022858	0.0879922	0.795039	-0.195323	0.149607	0.977401	0.822569	1.16138	1
MFI	B cell	Bcells.trait141	BAFF-R on IgD+ CD38- unsw mem	GCST90001707	Inverse variance weighted	15	-0.0554219	0.0914861	0.54465	-0.234735	0.123891	0.946086	0.790781	1.13189	1
MFI	B cell	Bcells.trait142	BAFF-R on IgD+ CD38br	GCST90001708	Inverse variance weighted	15	-0.00223265	0.0643767	0.972334	-0.128411	0.123946	0.99777	0.879492	1.13195	1
MFI	B cell	Bcells.trait143	BAFF-R on IgD+ CD38dim	GCST90001709	Inverse variance weighted	15	0.0140984	0.06428	0.826395	-0.11189	0.140087	1.0142	0.894142	1.15037	1
MFI	B cell	Bcells.trait147	BAFF-R on IgD- CD24-	GCST90001710	Inverse variance weighted	15	-0.000824511	0.0641834	0.989751	-0.126624	0.124975	0.999176	0.881065	1.13312	1
MFI	B cell	Bcells.trait148	BAFF-R on IgD- CD27-	GCST90001711	Inverse variance weighted	15	-0.00294949	0.0640009	0.963242	-0.128391	0.122492	0.997055	0.879509	1.13031	1
MFI	B cell	Bcells.trait149	BAFF-R on IgD- CD38-	GCST90001712	Inverse variance weighted	15	-0.00667271	0.0642376	0.917268	-0.132579	0.119233	0.993349	0.875834	1.12663	1
MFI	B cell	Bcells.trait150	BAFF-R on IgD- CD38br	GCST90001713	Inverse variance weighted	15	0.0587511	0.063	0.351049	-0.064729	0.182231	1.06051	0.937321	1.19989	1
MFI	B cell	Bcells.trait151	BAFF-R on IgD- CD38dim	GCST90001714	Inverse variance weighted	3	0.009403	0.264125	0.971601	-0.508282	0.527088	1.00945	0.601528	1.69399	1
MFI	B cell	Bcells.trait154	BAFF-R on memory B cell	GCST90001715	Inverse variance weighted	15	-0.0151124	0.0642662	0.81409	-0.141074	0.110849	0.985001	0.868425	1.11723	1
MFI	B cell	Bcells.trait156	BAFF-R on naive-mature B cell	GCST90001716	Inverse variance weighted	15	0.0132039	0.0643874	0.837518	-0.112995	0.139403	1.01329	0.893155	1.14959	1
MFI	B cell	Bcells.trait157	BAFF-R on unsw mem	GCST90001717	Inverse variance weighted	15	-0.0453798	0.0642862	0.480249	-0.171381	0.0806212	0.955634	0.842501	1.08396	1
MFI	B cell	Bcells.trait159	BAFF-R on sw mem	GCST90001718	Inverse variance weighted	15	-0.0208757	0.064432	0.745941	-0.147162	0.105411	0.979341	0.863154	1.11117	1
MFI	B cell	Bcells.trait160	BAFF-R on IgD+	GCST90001719	Inverse variance weighted	15	0.00613768	0.0642741	0.923924	-0.11984	0.132115	1.00616	0.887063	1.14124	1
MFI	B cell	Bcells.trait161	BAFF-R on transitional	GCST90001720	Inverse variance weighted	15	-0.024237	0.0644225	0.706754	-0.150505	0.102031	0.976054	0.860273	1.10742	1
MFI	B cell	Bcells.trait255	CD19 on CD20-	GCST90001721	Inverse variance weighted	15	-0.0527588	0.0620084	0.394862	-0.174295	0.0687776	0.948609	0.840049	1.0712	1
MFI	B cell	Bcells.trait282	CD19 on CD20- CD38-	GCST90001722	Inverse variance weighted	15	-0.0407329	0.061985	0.51109	-0.162223	0.0807576	0.960086	0.850251	1.08411	1
MFI	B cell	Bcells.trait283	CD19 on CD24+ CD27+	GCST90001723	Inverse variance weighted	15	-0.0580799	0.0643643	0.366865	-0.184234	0.0680742	0.943575	0.831741	1.07044	1
MFI	B cell	Bcells.trait308	CD19 on IgD+ CD24+	GCST90001724	Inverse variance weighted	15	-0.0570042	0.0680945	0.402518	-0.190469	0.076461	0.94459	0.826571	1.07946	1
MFI	B cell	Bcells.trait309	CD19 on IgD+ CD24-	GCST90001725	Inverse variance weighted	15	0.016029	0.0625369	0.797709	-0.106543	0.138601	1.01616	0.898936	1.14867	1
MFI	B cell	Bcells.trait310	CD19 on IgD+ CD38-	GCST90001726	Inverse variance weighted	15	-0.0146167	0.0754084	0.846306	-0.162417	0.133184	0.98549	0.850086	1.14246	1
MFI	B cell	Bcells.trait311	CD19 on IgD+ CD38- naive	GCST90001727	Inverse variance weighted	15	0.00220762	0.106605	0.983478	-0.206738	0.211153	1.00221	0.813233	1.2351	1
MFI	B cell	Bcells.trait312	CD19 on IgD+ CD38- unsw mem	GCST90001728	Inverse variance weighted	15	-0.0892407	0.0970614	0.357873	-0.279481	0.101	0.914625	0.756176	1.10628	1
MFI	B cell	Bcells.trait313	CD19 on IgD+ CD38br	GCST90001729	Inverse variance weighted	15	-0.0685924	0.0717285	0.338932	-0.20918	0.0719955	0.933707	0.811249	1.07465	1
MFI	B cell	Bcells.trait314	CD19 on IgD+ CD38dim	GCST90001730	Inverse variance weighted	15	0.0602765	0.0675821	0.372446	-0.0721844	0.192737	1.06213	0.930359	1.21256	1
MFI	B cell	Bcells.trait318	CD19 on IgD- CD24-	GCST90001731	Inverse variance weighted	15	-0.093081	0.0628602	0.13867	-0.216287	0.030125	0.91112	0.805504	1.03058	1
MFI	B cell	Bcells.trait319	CD19 on IgD- CD27-	GCST90001732	Inverse variance weighted	15	-0.089171	0.0628625	0.156042	-0.212381	0.0340394	0.914689	0.808656	1.03463	1
MFI	B cell	Bcells.trait320	CD19 on IgD- CD38-	GCST90001733	Inverse variance weighted	15	-0.11325	0.0668858	0.0904192	-0.244346	0.0178457	0.892927	0.783216	1.01801	1
MFI	B cell	Bcells.trait321	CD19 on IgD- CD38br	GCST90001734	Inverse variance weighted	15	0.00630497	0.070178	0.928412	-0.131244	0.143854	1.00632	0.877004	1.15472	1
MFI	B cell	Bcells.trait322	CD19 on IgD- CD38dim	GCST90001735	Inverse variance weighted	15	-0.0624979	0.0627196	0.319024	-0.185428	0.0604325	0.939415	0.830748	1.0623	1
MFI	B cell	Bcells.trait325	CD19 on memory B cell	GCST90001736	Inverse variance weighted	15	-0.082853	0.0654696	0.205685	-0.211173	0.0454674	0.920486	0.809634	1.04652	1
MFI	B cell	Bcells.trait327	CD19 on naive-mature B cell	GCST90001737	Inverse variance weighted	15	0.00908031	0.0675229	0.893025	-0.123265	0.141425	1.00912	0.88403	1.15191	1
MFI	B cell	Bcells.trait328	CD19 on unsw mem	GCST90001738	Inverse variance weighted	15	-0.0538741	0.0684244	0.431076	-0.187986	0.0802378	0.947551	0.828626	1.08354	1
MFI	B cell	Bcells.trait329	CD19 on PB/PC	GCST90001739	Inverse variance weighted	15	-0.0206457	0.0654087	0.752275	-0.148847	0.107555	0.979566	0.861701	1.11355	1
MFI	B cell	Bcells.trait331	CD19 on sw mem	GCST90001740	Inverse variance weighted	15	-0.0917971	0.0630503	0.145411	-0.215376	0.0317816	0.91229	0.806239	1.03229	1
MFI	B cell	Bcells.trait332	CD19 on IgD+	GCST90001741	Inverse variance weighted	15	0.0301983	0.0657275	0.645914	-0.0986276	0.159024	1.03066	0.90608	1.17237	1
MFI	B cell	Bcells.trait333	CD19 on transitional	GCST90001742	Inverse variance weighted	15	-0.0281001	0.0708943	0.691835	-0.167053	0.110853	0.972291	0.846155	1.11723	1
MFI	B cell	Bcells.trait335	CD20 on B cell	GCST90001743	Inverse variance weighted	15	-0.0219191	0.0648794	0.735481	-0.149083	0.105244	0.978319	0.861498	1.11098	1
MFI	B cell	Bcells.trait354	CD20 on CD20- CD38-	GCST90001744	Inverse variance weighted	15	-0.0381729	0.0676414	0.572522	-0.17075	0.0944044	0.962547	0.843032	1.099	1
MFI	B cell	Bcells.trait355	CD20 on CD24+ CD27+	GCST90001745	Inverse variance weighted	15	0.00286732	0.0628129	0.96359	-0.120246	0.125981	1.00287	0.886702	1.13426	1
MFI	B cell	Bcells.trait378	CD20 on IgD+ CD24+	GCST90001746	Inverse variance weighted	15	-0.0106831	0.0626858	0.864678	-0.133547	0.112181	0.989374	0.874986	1.11872	1
MFI	B cell	Bcells.trait379	CD20 on IgD+ CD24-	GCST90001747	Inverse variance weighted	15	-0.0676168	0.0649763	0.298044	-0.19497	0.0597369	0.934619	0.822859	1.06156	1
MFI	B cell	Bcells.trait380	CD20 on IgD+ CD38-	GCST90001748	Inverse variance weighted	15	0.00866062	0.0654711	0.894762	-0.119663	0.136984	1.0087	0.88722	1.14681	1
MFI	B cell	Bcells.trait381	CD20 on IgD+ CD38- naive	GCST90001749	Inverse variance weighted	15	-0.0444834	0.0939412	0.63584	-0.228608	0.139641	0.956491	0.79564	1.14986	1
MFI	B cell	Bcells.trait382	CD20 on IgD+ CD38- unsw mem	GCST90001750	Inverse variance weighted	15	-0.0321651	0.0867052	0.710659	-0.202107	0.137777	0.968347	0.817007	1.14772	1
MFI	B cell	Bcells.trait383	CD20 on IgD+ CD38br	GCST90001751	Inverse variance weighted	15	-0.0169605	0.0626696	0.786673	-0.139793	0.105872	0.983183	0.869538	1.11168	1
MFI	B cell	Bcells.trait384	CD20 on IgD+ CD38dim	GCST90001752	Inverse variance weighted	15	0.0166095	0.0697171	0.811694	-0.120036	0.153255	1.01675	0.886888	1.16562	1
MFI	B cell	Bcells.trait388	CD20 on IgD- CD24-	GCST90001753	Inverse variance weighted	15	-0.0864079	0.0723105	0.232104	-0.228136	0.0553207	0.91722	0.796016	1.05688	1
MFI	B cell	Bcells.trait389	CD20 on IgD- CD27-	GCST90001754	Inverse variance weighted	13	-0.0534095	0.0642738	0.405991	-0.179386	0.0725671	0.947992	0.835783	1.07526	1
MFI	B cell	Bcells.trait390	CD20 on IgD- CD38-	GCST90001755	Inverse variance weighted	15	-0.0457222	0.062959	0.467702	-0.169122	0.0776774	0.955307	0.844406	1.08077	1
MFI	B cell	Bcells.trait391	CD20 on IgD- CD38br	GCST90001756	Inverse variance weighted	15	0.0373196	0.0629017	0.55298	-0.0859678	0.160607	1.03802	0.917624	1.17422	1
MFI	B cell	Bcells.trait392	CD20 on IgD- CD38dim	GCST90001757	Inverse variance weighted	15	0.0118634	0.0627963	0.850156	-0.111217	0.134944	1.01193	0.894744	1.14447	1
MFI	B cell	Bcells.trait395	CD20 on memory B cell	GCST90001758	Inverse variance weighted	15	-0.00860496	0.062737	0.890905	-0.13157	0.11436	0.991432	0.876718	1.12116	1
MFI	B cell	Bcells.trait397	CD20 on naive-mature B cell	GCST90001759	Inverse variance weighted	15	-0.0627287	0.0690752	0.363814	-0.198116	0.0726587	0.939198	0.820275	1.07536	1
MFI	B cell	Bcells.trait398	CD20 on unsw mem	GCST90001760	Inverse variance weighted	15	-0.00944456	0.062864	0.880577	-0.132658	0.113769	0.9906	0.875764	1.12049	1
MFI	B cell	Bcells.trait399	CD20 on sw mem	GCST90001761	Inverse variance weighted	15	-0.00326147	0.0632583	0.958881	-0.127248	0.120725	0.996744	0.880516	1.12831	1
MFI	B cell	Bcells.trait400	CD20 on IgD+	GCST90001762	Inverse variance weighted	15	-0.0208758	0.0657554	0.750882	-0.149756	0.108005	0.979341	0.860918	1.11405	1
MFI	B cell	Bcells.trait401	CD20 on transitional	GCST90001763	Inverse variance weighted	15	-0.00181431	0.0632842	0.977128	-0.125851	0.122223	0.998187	0.881746	1.13001	1
MFI	B cell	Bcells.trait438	CD24 on IgD+ CD24+	GCST90001765	Inverse variance weighted	15	-0.0121644	0.0682491	0.858538	-0.145933	0.121604	0.987909	0.864216	1.12931	1
MFI	B cell	Bcells.trait439	CD24 on IgD+ CD38-	GCST90001766	Inverse variance weighted	15	0.073146	0.0638955	0.252302	-0.0520891	0.198381	1.07589	0.949244	1.21943	1
MFI	B cell	Bcells.trait441	CD24 on IgD+ CD38- unsw mem	GCST90001767	Inverse variance weighted	15	0.00999859	0.116872	0.931823	-0.21907	0.239067	1.01005	0.803265	1.27006	1
MFI	B cell	Bcells.trait442	CD24 on IgD+ CD38br	GCST90001768	Inverse variance weighted	15	-0.00477165	0.0671684	0.943366	-0.136422	0.126879	0.99524	0.872475	1.13528	1
MFI	B cell	Bcells.trait445	CD24 on IgD- CD38-	GCST90001769	Inverse variance weighted	15	0.107323	0.0639312	0.0932037	-0.0179816	0.232629	1.11329	0.982179	1.26191	1
MFI	B cell	Bcells.trait448	CD24 on memory B cell	GCST90001771	Inverse variance weighted	15	0.0234897	0.0630392	0.709431	-0.100067	0.147047	1.02377	0.904777	1.15841	1
MFI	B cell	Bcells.trait449	CD24 on unsw mem	GCST90001772	Inverse variance weighted	15	0.0222787	0.0631947	0.724433	-0.101583	0.14614	1.02253	0.903406	1.15736	1
MFI	B cell	Bcells.trait450	CD24 on sw mem	GCST90001773	Inverse variance weighted	15	0.0192149	0.063802	0.763289	-0.105837	0.144267	1.0194	0.899571	1.15519	1
MFI	B cell	Bcells.trait451	CD24 on transitional	GCST90001774	Inverse variance weighted	15	-0.0578558	0.0655109	0.377157	-0.186257	0.0705456	0.943786	0.83006	1.07309	1
MFI	B cell	Bcells.trait453	CD25 on B cell	GCST90001775	Inverse variance weighted	15	0.0763382	0.0636062	0.230074	-0.0483299	0.201006	1.07933	0.952819	1.22263	1
MFI	B cell	Bcells.trait470	CD25 on CD20- CD38-	GCST90001776	Inverse variance weighted	15	-0.0325091	0.062738	0.604338	-0.155476	0.0904575	0.968014	0.856008	1.09467	1
MFI	B cell	Bcells.trait471	CD25 on CD24+ CD27+	GCST90001777	Inverse variance weighted	15	0.125369	0.0622687	0.0440775	0.00332221	0.247416	1.13357	1.00333	1.28071	1
MFI	B cell	Bcells.trait490	CD25 on IgD+ CD24+	GCST90001778	Inverse variance weighted	15	0.124111	0.0626934	0.0477433	0.00123167	0.24699	1.13214	1.00123	1.28017	1
MFI	B cell	Bcells.trait491	CD25 on IgD+ CD24-	GCST90001779	Inverse variance weighted	15	0.0116917	0.0633472	0.85357	-0.112469	0.135852	1.01176	0.893625	1.14551	1
MFI	B cell	Bcells.trait492	CD25 on IgD+ CD38-	GCST90001780	Inverse variance weighted	15	0.067952	0.0630301	0.280995	-0.055587	0.191491	1.07031	0.94593	1.21105	1
MFI	B cell	Bcells.trait493	CD25 on IgD+ CD38- naive	GCST90001781	Inverse variance weighted	15	-0.0152774	0.0906177	0.866118	-0.192888	0.162333	0.984839	0.824574	1.17625	1
MFI	B cell	Bcells.trait494	CD25 on IgD+ CD38- unsw mem	GCST90001782	Inverse variance weighted	15	0.108337	0.0849186	0.202037	-0.0581039	0.274777	1.11442	0.943552	1.31624	1
MFI	B cell	Bcells.trait495	CD25 on IgD+ CD38br	GCST90001783	Inverse variance weighted	15	-0.0737626	0.0625427	0.238241	-0.196346	0.0488211	0.928892	0.821728	1.05003	1
MFI	B cell	Bcells.trait496	CD25 on IgD+ CD38dim	GCST90001784	Inverse variance weighted	15	0.0285048	0.0637289	0.654671	-0.0964037	0.153413	1.02891	0.908097	1.16581	1
MFI	B cell	Bcells.trait500	CD25 on IgD- CD24-	GCST90001785	Inverse variance weighted	15	0.0185033	0.0633161	0.770106	-0.105596	0.142603	1.01868	0.899788	1.15327	1
MFI	B cell	Bcells.trait501	CD25 on IgD- CD27-	GCST90001786	Inverse variance weighted	15	0.0653415	0.0627786	0.297957	-0.0577046	0.188388	1.06752	0.943929	1.2073	1
MFI	B cell	Bcells.trait502	CD25 on IgD- CD38-	GCST90001787	Inverse variance weighted	15	0.0697148	0.0672263	0.299728	-0.0620488	0.201478	1.0722	0.939837	1.22321	1
MFI	B cell	Bcells.trait503	CD25 on IgD- CD38br	GCST90001788	Inverse variance weighted	15	-0.00458461	0.0623569	0.941391	-0.126804	0.117635	0.995426	0.880906	1.12483	1
MFI	B cell	Bcells.trait504	CD25 on IgD- CD38dim	GCST90001789	Inverse variance weighted	15	0.06806	0.0619291	0.271769	-0.053321	0.189441	1.07043	0.948076	1.20857	1
MFI	B cell	Bcells.trait506	CD25 on memory B cell	GCST90001790	Inverse variance weighted	15	0.113524	0.062373	0.0687465	-0.00872708	0.235775	1.12022	0.991311	1.26589	1
MFI	B cell	Bcells.trait508	CD25 on naive-mature B cell	GCST90001791	Inverse variance weighted	15	0.0108015	0.0638456	0.865653	-0.114336	0.135939	1.01086	0.891958	1.14561	1
MFI	B cell	Bcells.trait509	CD25 on unsw mem	GCST90001792	Inverse variance weighted	15	0.11564	0.0624167	0.0639237	-0.00669658	0.237977	1.12259	0.993326	1.26868	1
MFI	B cell	Bcells.trait510	CD25 on sw mem	GCST90001793	Inverse variance weighted	15	0.0778429	0.0639382	0.223425	-0.0474759	0.203162	1.08095	0.953633	1.22527	1
MFI	B cell	Bcells.trait511	CD25 on IgD+	GCST90001794	Inverse variance weighted	15	0.0671254	0.0635775	0.291057	-0.0574864	0.191737	1.06943	0.944135	1.21135	1
MFI	B cell	Bcells.trait512	CD25 on transitional	GCST90001795	Inverse variance weighted	15	-0.0419013	0.0680852	0.538274	-0.175348	0.0915456	0.958964	0.839165	1.09587	1
MFI	B cell	Bcells.trait514	CD27 on CD20-	GCST90001796	Inverse variance weighted	15	-0.0226754	0.0618382	0.71385	-0.143878	0.0985274	0.97758	0.865993	1.10354	1
MFI	B cell	Bcells.trait536	CD27 on CD20- CD38-	GCST90001797	Inverse variance weighted	15	-0.0861439	0.0617063	0.162705	-0.207088	0.0348005	0.917462	0.812948	1.03541	1
MFI	B cell	Bcells.trait537	CD27 on CD24+ CD27+	GCST90001798	Inverse variance weighted	15	0.0960268	0.0630495	0.12775	-0.0275504	0.219604	1.10079	0.972826	1.24558	1
MFI	B cell	Bcells.trait539	CD27 on T cell	GCST90001799	Inverse variance weighted	15	0.0780928	0.0940738	0.406469	-0.106292	0.262478	1.08122	0.899162	1.30015	1
MFI	B cell	Bcells.trait561	CD27 on IgD+ CD24+	GCST90001800	Inverse variance weighted	15	0.0931674	0.0639589	0.145206	-0.032192	0.218527	1.09765	0.968321	1.24424	1
MFI	B cell	Bcells.trait563	CD27 on IgD+ CD38- unsw mem	GCST90001801	Inverse variance weighted	15	0.108148	0.0949495	0.254702	-0.0779532	0.294249	1.11421	0.925008	1.34212	1
MFI	B cell	Bcells.trait565	CD27 on IgD- CD38-	GCST90001802	Inverse variance weighted	15	0.130926	0.063668	0.0397456	0.00613653	0.255715	1.13988	1.00616	1.29138	1
MFI	B cell	Bcells.trait566	CD27 on IgD- CD38br	GCST90001803	Inverse variance weighted	15	-0.0309329	0.0633773	0.625496	-0.155152	0.0932865	0.969541	0.856285	1.09778	1
MFI	B cell	Bcells.trait567	CD27 on IgD- CD38dim	GCST90001804	Inverse variance weighted	15	0.0382952	0.0627915	0.541942	-0.0847761	0.161367	1.03904	0.918718	1.17512	1
MFI	B cell	Bcells.trait570	CD27 on memory B cell	GCST90001805	Inverse variance weighted	15	0.106274	0.0636651	0.0950637	-0.0185093	0.231058	1.11213	0.981661	1.25993	1
MFI	B cell	Bcells.trait571	CD27 on unsw mem	GCST90001806	Inverse variance weighted	15	0.0664745	0.0698012	0.340924	-0.0703358	0.203285	1.06873	0.932081	1.22542	1
MFI	B cell	Bcells.trait572	CD27 on PB/PC	GCST90001807	Inverse variance weighted	15	-0.0554565	0.0617311	0.368995	-0.176449	0.0655364	0.946053	0.838241	1.06773	1
MFI	B cell	Bcells.trait574	CD27 on sw mem	GCST90001808	Inverse variance weighted	15	0.103197	0.0675821	0.126764	-0.029264	0.235658	1.10871	0.97116	1.26574	1
MFI	B cell	Bcells.trait597	CD38 on CD20-	GCST90001809	Inverse variance weighted	15	0.0739819	0.0612505	0.227102	-0.0460691	0.194033	1.07679	0.954976	1.21414	1
MFI	B cell	Bcells.trait619	CD38 on CD3- CD19-	GCST90001810	Inverse variance weighted	15	-0.00878509	0.086378	0.918991	-0.178086	0.160516	0.991253	0.83687	1.17412	1
MFI	B cell	Bcells.trait637	CD38 on IgD+ CD24-	GCST90001811	Inverse variance weighted	15	-0.0564956	0.0717555	0.431086	-0.197136	0.0841452	0.945071	0.821079	1.08779	1
MFI	B cell	Bcells.trait640	CD38 on IgD+ CD38br	GCST90001812	Inverse variance weighted	15	-0.0301354	0.084535	0.721477	-0.195824	0.135553	0.970314	0.822157	1.14517	1
MFI	B cell	Bcells.trait641	CD38 on IgD+ CD38dim	GCST90001813	Inverse variance weighted	15	-0.0670686	0.0640977	0.2954	-0.1927	0.0585629	0.935131	0.824729	1.06031	1
MFI	B cell	Bcells.trait643	CD38 on IgD- CD38br	GCST90001814	Inverse variance weighted	15	-0.00650987	0.0642125	0.919249	-0.132366	0.119347	0.993511	0.87602	1.12676	1
MFI	B cell	Bcells.trait644	CD38 on IgD- CD38dim	GCST90001815	Inverse variance weighted	15	-0.00139489	0.062144	0.982092	-0.123197	0.120407	0.998606	0.884089	1.12796	1
MFI	B cell	Bcells.trait646	CD38 on naive-mature B cell	GCST90001816	Inverse variance weighted	15	-0.0185415	0.071631	0.795753	-0.158938	0.121855	0.981629	0.853049	1.12959	1
MFI	B cell	Bcells.trait647	CD38 on PB/PC	GCST90001817	Inverse variance weighted	15	0.0725398	0.0607721	0.232621	-0.0465736	0.191653	1.07524	0.954494	1.21125	1
MFI	B cell	Bcells.trait649	CD38 on IgD+	GCST90001818	Inverse variance weighted	15	-0.0961599	0.0690399	0.163675	-0.231478	0.0391582	0.908319	0.79336	1.03994	1
MFI	B cell	Bcells.trait650	CD38 on transitional	GCST90001819	Inverse variance weighted	15	-0.0381754	0.0708361	0.589938	-0.177014	0.100663	0.962544	0.837768	1.1059	1
MFI	B cell	Bcells.trait775	IgD on IgD+ CD24+	GCST90001820	Inverse variance weighted	15	-0.0777079	0.0638594	0.223658	-0.202872	0.0474566	0.925235	0.816382	1.0486	1
MFI	B cell	Bcells.trait776	IgD on IgD+ CD24-	GCST90001821	Inverse variance weighted	15	-0.181366	0.06679	0.00661836	-0.312274	-0.0504572	0.83413	0.731781	0.950795	1
MFI	B cell	Bcells.trait777	IgD on IgD+ CD38-	GCST90001822	Inverse variance weighted	15	-0.128339	0.0751269	0.0875817	-0.275588	0.0189099	0.879555	0.759126	1.01909	1
MFI	B cell	Bcells.trait779	IgD on IgD+ CD38- unsw mem	GCST90001823	Inverse variance weighted	15	-0.0908023	0.0873549	0.298589	-0.262018	0.0804133	0.913198	0.769497	1.08373	1
MFI	B cell	Bcells.trait780	IgD on IgD+ CD38br	GCST90001824	Inverse variance weighted	15	-0.168541	0.067675	0.0127581	-0.301184	-0.0358983	0.844896	0.739941	0.964738	1
MFI	B cell	Bcells.trait781	IgD on IgD+ CD38dim	GCST90001825	Inverse variance weighted	15	-0.157232	0.0663466	0.0177951	-0.287271	-0.0271924	0.854506	0.750308	0.973174	1
MFI	B cell	Bcells.trait785	IgD on unsw mem	GCST90001826	Inverse variance weighted	15	-0.0853176	0.0637968	0.181113	-0.210359	0.039724	0.918221	0.810293	1.04052	1
MFI	B cell	Bcells.trait786	IgD on IgD+	GCST90001827	Inverse variance weighted	15	-0.190685	0.0707386	0.0070256	-0.329333	-0.0520374	0.826393	0.719404	0.949293	1
MFI	B cell	Bcells.trait787	IgD on transitional	GCST90001828	Inverse variance weighted	15	-0.115788	0.0730412	0.112912	-0.258949	0.0273729	0.890664	0.771863	1.02775	1
MFI	B cell	Bcells.trait84	BAFF-R on B cell	GCST90001829	Inverse variance weighted	15	0.00530709	0.06435	0.934271	-0.120819	0.131433	1.00532	0.886194	1.14046	1
MFI	B cell	Bcells.trait85	BAFF-R on CD20-	GCST90001830	Inverse variance weighted	15	-0.0318812	0.0615334	0.60438	-0.152487	0.0887243	0.968622	0.85857	1.09278	1
MFI	cDC	Blue.530.30.cDC.trait1	CD62L on CD62L+ myeloid DC	GCST90001831	Inverse variance weighted	15	-0.0905901	0.0666787	0.174271	-0.22128	0.0401001	0.913392	0.801492	1.04091	1
MFI	cDC	Blue.530.30.cDC.trait2	CD62L on CD62L+ plasmacytoid DC	GCST90001832	Inverse variance weighted	15	-0.0533705	0.0664522	0.421893	-0.183617	0.0768758	0.948029	0.832255	1.07991	1
MFI	cDC	Blue.530.30.cDC.trait3	CD62L on CD62L+ DC	GCST90001833	Inverse variance weighted	15	-0.0638021	0.0666315	0.338296	-0.1944	0.0667956	0.938191	0.823329	1.06908	1
MFI	cDC	Blue.530.30.cDC.trait4	CD62L on monocyte	GCST90001834	Inverse variance weighted	15	-0.00735634	0.0707305	0.917165	-0.145988	0.131275	0.992671	0.864168	1.14028	1
MFI	cDC	Blue.530.30.cDC.trait5	CD62L on granulocyte	GCST90001835	Inverse variance weighted	15	0.0175527	0.0840034	0.834486	-0.147094	0.182199	1.01771	0.863213	1.19985	1
MFI	Myeloid cell	Blue.530.30.MDSC.trait1	CD66b on CD66b++ myeloid cell	GCST90001836	Inverse variance weighted	15	-0.149097	0.0950965	0.116917	-0.335486	0.0372926	0.861486	0.714991	1.038	1
MFI	Myeloid cell	Blue.530.30.MDSC.trait2	CD66b on Gr MDSC	GCST90001837	Inverse variance weighted	15	0.0025775	0.102136	0.979867	-0.197608	0.202763	1.00258	0.820691	1.22478	1
MFI	Maturation stages of T cell	Blue.530.30.MT.trait10	CD3 on naive CD8br	GCST90001838	Inverse variance weighted	15	0.0289366	0.0752191	0.700462	-0.118493	0.176366	1.02936	0.888258	1.19287	1
MFI	Maturation stages of T cell	Blue.530.30.MT.trait11	CD3 on EM CD8br	GCST90001839	Inverse variance weighted	15	0.00658207	0.0705393	0.925657	-0.131675	0.144839	1.0066	0.876626	1.15585	1
MFI	Maturation stages of T cell	Blue.530.30.MT.trait12	CD3 on TD CD8br	GCST90001840	Inverse variance weighted	15	0.060069	0.0728598	0.409686	-0.0827362	0.202874	1.06191	0.920594	1.22492	1
MFI	Maturation stages of T cell	Blue.530.30.MT.trait3	CD3 on CM CD4+	GCST90001841	Inverse variance weighted	14	-0.0743585	0.0715713	0.298831	-0.214638	0.0659212	0.928339	0.806833	1.06814	1
MFI	Maturation stages of T cell	Blue.530.30.MT.trait4	CD3 on Naive CD4+	GCST90001842	Inverse variance weighted	15	-0.039381	0.0697881	0.572554	-0.176166	0.0974037	0.961384	0.838479	1.10231	1
MFI	Maturation stages of T cell	Blue.530.30.MT.trait5	CD3 on EM CD4+	GCST90001843	Inverse variance weighted	15	-0.0592677	0.0799384	0.458441	-0.215947	0.0974116	0.942454	0.805778	1.10231	1
MFI	Maturation stages of T cell	Blue.530.30.MT.trait6	CD3 on TD CD4+	GCST90001844	Inverse variance weighted	15	-0.00460963	0.0697847	0.947334	-0.141388	0.132168	0.995401	0.868153	1.1413	1
MFI	Maturation stages of T cell	Blue.530.30.MT.trait7	CD3 on CD45RA- CD4+	GCST90001845	Inverse variance weighted	15	-0.0697366	0.0723163	0.334882	-0.211476	0.0720033	0.932639	0.809388	1.07466	1
MFI	Maturation stages of T cell	Blue.530.30.MT.trait9	CD3 on CM CD8br	GCST90001846	Inverse variance weighted	15	0.0550975	0.0682059	0.419199	-0.0785861	0.188781	1.05664	0.924422	1.20778	1
MFI	TBNK	Blue.530.30.TBNK.trait4	CD3 on HLA DR+ T cell	GCST90001847	Inverse variance weighted	15	0.0189882	0.0690649	0.783367	-0.116379	0.154355	1.01917	0.890138	1.16691	1
MFI	TBNK	Blue.530.30.TBNK.trait5	CD3 on NKT	GCST90001848	Inverse variance weighted	15	-0.0101563	0.0674514	0.880313	-0.142361	0.122048	0.989895	0.867308	1.12981	1
MFI	TBNK	Blue.530.30.TBNK.trait6	CD3 on HLA DR+ CD4+	GCST90001849	Inverse variance weighted	15	-0.00132397	0.0709445	0.985111	-0.140375	0.137727	0.998677	0.869032	1.14766	1
MFI	TBNK	Blue.530.30.TBNK.trait7	CD3 on HLA DR+ CD8br	GCST90001850	Inverse variance weighted	15	0.0392313	0.0683168	0.565795	-0.0946697	0.173132	1.04001	0.909673	1.18902	1
MFI	Treg	Blue.530.30.Treg.trait1	CD3 on T cell	GCST90001851	Inverse variance weighted	15	-0.0522519	0.0693352	0.451082	-0.188149	0.083645	0.94909	0.828491	1.08724	1
MFI	Treg	Blue.530.30.Treg.trait10	CD3 on CD39+ resting Treg	GCST90001852	Inverse variance weighted	15	0.0638956	0.0772996	0.408466	-0.0876116	0.215403	1.06598	0.916117	1.24036	1
MFI	Treg	Blue.530.30.Treg.trait11	CD3 on activated Treg	GCST90001853	Inverse variance weighted	15	-0.00827336	0.0698919	0.905772	-0.145262	0.128715	0.991761	0.864796	1.13737	1
MFI	Treg	Blue.530.30.Treg.trait12	CD3 on CD39+ activated Treg	GCST90001854	Inverse variance weighted	15	-0.0295031	0.0692842	0.670233	-0.1653	0.106294	0.970928	0.847639	1.11215	1
MFI	Treg	Blue.530.30.Treg.trait13	CD3 on secreting Treg	GCST90001855	Inverse variance weighted	15	-0.0367884	0.070231	0.600404	-0.174441	0.100864	0.96388	0.839926	1.10613	1
MFI	Treg	Blue.530.30.Treg.trait14	CD3 on CD39+ secreting Treg	GCST90001856	Inverse variance weighted	15	-0.0744323	0.0716186	0.298671	-0.214805	0.0659401	0.92827	0.806699	1.06816	1
MFI	Treg	Blue.530.30.Treg.trait15	CD3 on activated & secreting Treg	GCST90001857	Inverse variance weighted	15	-0.0245429	0.0700865	0.726203	-0.161912	0.112827	0.975756	0.850516	1.11944	1
MFI	Treg	Blue.530.30.Treg.trait17	CD3 on CD45RA+ CD4+	GCST90001858	Inverse variance weighted	15	-0.0442207	0.0698495	0.526678	-0.181126	0.0926843	0.956743	0.83433	1.09712	1
MFI	Treg	Blue.530.30.Treg.trait2	CD3 on CD8br	GCST90001859	Inverse variance weighted	15	-0.0362671	0.0749717	0.628568	-0.183212	0.110678	0.964383	0.832592	1.11703	1
MFI	Treg	Blue.530.30.Treg.trait21	CD3 on CD39+ CD4+	GCST90001860	Inverse variance weighted	15	-0.0630876	0.072266	0.382668	-0.204729	0.0785538	0.938861	0.814868	1.08172	1
MFI	Treg	Blue.530.30.Treg.trait22	CD3 on CD28+ CD4+	GCST90001861	Inverse variance weighted	15	-0.0273057	0.0691104	0.692767	-0.162762	0.108151	0.973064	0.849793	1.11422	1
MFI	Treg	Blue.530.30.Treg.trait23	CD3 on CD28+ DN (CD4-CD8-)	GCST90001862	Inverse variance weighted	15	0.0413539	0.0773968	0.593127	-0.110344	0.193052	1.04222	0.895526	1.21295	1
MFI	Treg	Blue.530.30.Treg.trait3	CD3 on CD28+ CD45RA- CD8br	GCST90001863	Inverse variance weighted	15	0.0177903	0.0686076	0.7954	-0.116681	0.152261	1.01795	0.889869	1.16446	1
MFI	Treg	Blue.530.30.Treg.trait4	CD3 on CD28+ CD45RA+ CD8br	GCST90001864	Inverse variance weighted	15	-0.0132504	0.0697589	0.849352	-0.149978	0.123477	0.986837	0.860727	1.13142	1
MFI	Treg	Blue.530.30.Treg.trait5	CD3 on CD28- CD8br	GCST90001865	Inverse variance weighted	15	0.0268783	0.0751119	0.720461	-0.120341	0.174098	1.02724	0.886618	1.19017	1
MFI	Treg	Blue.530.30.Treg.trait6	CD3 on CD39+ CD8br	GCST90001866	Inverse variance weighted	15	-0.037908	0.0686885	0.581028	-0.172537	0.0967213	0.962801	0.841527	1.10155	1
MFI	Treg	Blue.530.30.Treg.trait7	CD3 on CD4+	GCST90001867	Inverse variance weighted	15	-0.029164	0.0687021	0.671202	-0.16382	0.105492	0.971257	0.848895	1.11126	1
MFI	Treg	Blue.530.30.Treg.trait8	CD3 on CD4 Treg	GCST90001868	Inverse variance weighted	3	0.0805612	0.141645	0.569523	-0.197063	0.358185	1.0839	0.821139	1.43073	1
MFI	Treg	Blue.530.30.Treg.trait9	CD3 on resting Treg	GCST90001869	Inverse variance weighted	15	-0.0419263	0.0699559	0.548956	-0.17904	0.0951872	0.95894	0.836073	1.09986	1
MFI	Myeloid cell	Blue.585.42.MDSC.trait1	CD34 on HSC	GCST90001870	Inverse variance weighted	15	-0.0669156	0.105894	0.527446	-0.274468	0.140637	0.935274	0.759976	1.15101	1
MFI	Maturation stages of T cell	HVEM1000_150630.trait1	HVEM on T cell	GCST90001871	Inverse variance weighted	15	-0.202184	0.105307	0.0548632	-0.408585	0.00421667	0.816944	0.66459	1.00423	1
MFI	Maturation stages of T cell	HVEM1000_150630.trait10	HVEM on naive CD8br	GCST90001872	Inverse variance weighted	15	-0.0522751	0.111327	0.638668	-0.270477	0.165927	0.949068	0.763015	1.18049	1
MFI	Maturation stages of T cell	HVEM1000_150630.trait11	HVEM on EM CD8br	GCST90001873	Inverse variance weighted	15	-0.162133	0.103436	0.117004	-0.364868	0.0406012	0.850328	0.694288	1.04144	1
MFI	Maturation stages of T cell	HVEM1000_150630.trait12	HVEM on TD CD8br	GCST90001874	Inverse variance weighted	15	-0.122152	0.112012	0.275482	-0.341697	0.0973918	0.885014	0.710564	1.10229	1
MFI	Maturation stages of T cell	HVEM1000_150630.trait2	HVEM on CD4+	GCST90001875	Inverse variance weighted	15	-0.0972538	0.116475	0.40373	-0.325544	0.131036	0.907326	0.722134	1.14001	1
MFI	Maturation stages of T cell	HVEM1000_150630.trait3	HVEM on CM CD4+	GCST90001876	Inverse variance weighted	15	-0.0613475	0.118403	0.604372	-0.293418	0.170723	0.940496	0.74571	1.18616	1
MFI	Maturation stages of T cell	HVEM1000_150630.trait4	HVEM on naive CD4+	GCST90001877	Inverse variance weighted	15	-0.0646198	0.129448	0.61764	-0.318337	0.189097	0.937424	0.727358	1.20816	1
MFI	Maturation stages of T cell	HVEM1000_150630.trait5	HVEM on EM CD4+	GCST90001878	Inverse variance weighted	15	-0.182939	0.105536	0.0830211	-0.38979	0.0239124	0.832819	0.677199	1.0242	1
MFI	Maturation stages of T cell	HVEM1000_150630.trait6	HVEM on TD CD4+	GCST90001879	Inverse variance weighted	15	-0.109625	0.134114	0.413699	-0.37249	0.153239	0.89617	0.689017	1.1656	1
MFI	Maturation stages of T cell	HVEM1000_150630.trait7	HVEM on CD45RA- CD4+	GCST90001880	Inverse variance weighted	15	-0.139089	0.117468	0.236389	-0.369327	0.0911484	0.87015	0.691199	1.09543	1
MFI	Maturation stages of T cell	HVEM1000_150630.trait8	HVEM on CD8br	GCST90001881	Inverse variance weighted	15	-0.220809	0.105794	0.0368743	-0.428165	-0.013452	0.80187	0.651704	0.986638	1
MFI	Maturation stages of T cell	HVEM1000_150630.trait9	HVEM on CM CD8br	GCST90001882	Inverse variance weighted	15	-0.0988481	0.108085	0.360433	-0.310695	0.112999	0.90588	0.732938	1.11963	1
MFI	TBNK	Blue.585.42.TBNK.trait1	CD16-CD56 on NKT	GCST90001883	Inverse variance weighted	15	0.0510796	0.068673	0.456992	-0.0835194	0.185679	1.05241	0.919873	1.20404	1
MFI	TBNK	Blue.585.42.TBNK.trait2	CD16-CD56 on NK	GCST90001884	Inverse variance weighted	15	0.0533282	0.0693813	0.442116	-0.0826592	0.189316	1.05478	0.920665	1.20842	1
MFI	TBNK	Blue.585.42.TBNK.trait3	CD16-CD56 on HLA DR+ NK	GCST90001885	Inverse variance weighted	15	0.151015	0.0681711	0.0267436	0.0174	0.284631	1.16301	1.01755	1.32927	1
MFI	Treg	Blue.585.42.Treg.trait10	CD28 on CD39+ activated Treg	GCST90001886	Inverse variance weighted	15	0.0276293	0.0906254	0.760462	-0.149996	0.205255	1.02801	0.860711	1.22784	1
MFI	Treg	Blue.585.42.Treg.trait11	CD28 on secreting Treg	GCST90001887	Inverse variance weighted	15	-0.101027	0.084634	0.232597	-0.26691	0.0648553	0.903908	0.765742	1.067	1
MFI	Treg	Blue.585.42.Treg.trait12	CD28 on CD39+ secreting Treg	GCST90001888	Inverse variance weighted	15	-0.00171802	0.0702443	0.980487	-0.139397	0.135961	0.998283	0.869883	1.14564	1
MFI	Treg	Blue.585.42.Treg.trait13	CD28 on activated & secreting Treg	GCST90001889	Inverse variance weighted	15	-0.0508691	0.0751505	0.498471	-0.198164	0.0964258	0.950403	0.820235	1.10123	1
MFI	Treg	Blue.585.42.Treg.trait15	CD28 on CD45RA+ CD4+	GCST90001890	Inverse variance weighted	14	-0.10824	0.0863655	0.210104	-0.277517	0.0610363	0.897412	0.757663	1.06294	1
MFI	Treg	Blue.585.42.Treg.trait18	CD28 on CD45RA- CD4 not Treg	GCST90001891	Inverse variance weighted	15	-0.0662431	0.0915356	0.469258	-0.245653	0.113167	0.935903	0.782194	1.11982	1
MFI	Treg	Blue.585.42.Treg.trait19	CD28 on CD39+ CD4+	GCST90001892	Inverse variance weighted	15	-0.00465058	0.0933806	0.96028	-0.187677	0.178375	0.99536	0.828883	1.19527	1
MFI	Treg	Blue.585.42.Treg.trait2	CD28 on CD28+ CD45RA- CD8br	GCST90001893	Inverse variance weighted	15	-0.0561605	0.0700979	0.423032	-0.193552	0.0812314	0.945387	0.824027	1.08462	1
MFI	Treg	Blue.585.42.Treg.trait20	CD28 on CD28+ CD4+	GCST90001894	Inverse variance weighted	15	-0.0277676	0.0830959	0.738256	-0.190636	0.1351	0.972614	0.826434	1.14465	1
MFI	Treg	Blue.585.42.Treg.trait3	CD28 on CD28+ CD45RA+ CD8br	GCST90001896	Inverse variance weighted	15	-0.0254065	0.0836381	0.761306	-0.189337	0.138524	0.974914	0.827507	1.14858	1
MFI	Treg	Blue.585.42.Treg.trait4	CD28 on CD39+ CD8br	GCST90001897	Inverse variance weighted	15	-0.00550281	0.0688758	0.936321	-0.140499	0.129494	0.994512	0.868924	1.13825	1
MFI	Treg	Blue.585.42.Treg.trait5	CD28 on CD4+	GCST90001898	Inverse variance weighted	15	-0.0646187	0.0824147	0.433	-0.226151	0.096914	0.937425	0.797597	1.10177	1
MFI	Treg	Blue.585.42.Treg.trait6	CD28 on CD4 Treg	GCST90001899	Inverse variance weighted	15	-0.0481306	0.080017	0.547504	-0.204964	0.108703	0.953009	0.814677	1.11483	1
MFI	Treg	Blue.585.42.Treg.trait7	CD28 on resting Treg	GCST90001900	Inverse variance weighted	3	0.13878	0.210687	0.510088	-0.274167	0.551727	1.14887	0.760205	1.73625	1
MFI	Treg	Blue.585.42.Treg.trait8	CD28 on CD39+ resting Treg	GCST90001901	Inverse variance weighted	15	0.00918859	0.0763992	0.904269	-0.140554	0.158931	1.00923	0.868877	1.17226	1
MFI	Treg	Blue.585.42.Treg.trait9	CD28 on activated Treg	GCST90001902	Inverse variance weighted	15	-0.00275672	0.0736627	0.970147	-0.147136	0.141622	0.997247	0.863177	1.15214	1
MFI	cDC	Blue.670.LP.cDC.trait1	CD86 on myeloid DC	GCST90001903	Inverse variance weighted	15	0.0114112	0.0712481	0.872754	-0.128235	0.151057	1.01148	0.879647	1.16306	1
MFI	cDC	Blue.670.LP.cDC.trait2	CD86 on CD62L+ myeloid DC	GCST90001904	Inverse variance weighted	15	-0.0279377	0.103281	0.786774	-0.230368	0.174493	0.972449	0.794241	1.19064	1
MFI	cDC	Blue.670.LP.cDC.trait3	CD86 on monocyte	GCST90001905	Inverse variance weighted	15	-0.00699679	0.0703843	0.920814	-0.14495	0.130956	0.993028	0.865066	1.13992	1
MFI	cDC	Blue.670.LP.cDC.trait4	CD86 on granulocyte	GCST90001906	Inverse variance weighted	15	0.0497966	0.0713806	0.485415	-0.0901094	0.189703	1.05106	0.913831	1.20889	1
MFI	Maturation stages of T cell	Blue.670.LP.MT.trait1	CCR7 on naive CD4+	GCST90001907	Inverse variance weighted	15	-0.0391567	0.0702631	0.577331	-0.176872	0.0985589	0.9616	0.837887	1.10358	1
MFI	Maturation stages of T cell	Blue.670.LP.MT.trait3	CCR7 on naive CD8br	GCST90001908	Inverse variance weighted	15	-0.105725	0.0864678	0.221441	-0.275201	0.0637523	0.899672	0.759419	1.06583	1
MFI	TBNK	Blue.670.LP.TBNK.trait1	CD45 on CD14+ monocyte	GCST90001909	Inverse variance weighted	15	-0.00276863	0.0682695	0.967651	-0.136577	0.13104	0.997235	0.872339	1.14001	1
MFI	TBNK	Blue.670.LP.TBNK.trait10	CD45 on B cell	GCST90001910	Inverse variance weighted	15	0.0758861	0.0656864	0.247976	-0.0528593	0.204632	1.07884	0.948513	1.22707	1
MFI	TBNK	Blue.670.LP.TBNK.trait11	CD45 on NK	GCST90001911	Inverse variance weighted	15	0.0690282	0.0772161	0.371342	-0.0823153	0.220372	1.07147	0.920982	1.24654	1
MFI	TBNK	Blue.670.LP.TBNK.trait12	CD45 on HLA DR+ NK	GCST90001912	Inverse variance weighted	15	0.000168747	0.0687775	0.998042	-0.134635	0.134973	1.00017	0.874035	1.14451	1
MFI	TBNK	Blue.670.LP.TBNK.trait13	CD45 on granulocyte	GCST90001913	Inverse variance weighted	15	0.11647	0.0682536	0.087928	-0.017307	0.250247	1.12352	0.982842	1.28434	1
MFI	TBNK	Blue.670.LP.TBNK.trait2	CD45 on lymphocyte	GCST90001914	Inverse variance weighted	15	0.0877506	0.0673747	0.19277	-0.0443037	0.219805	1.09172	0.956663	1.24583	1
MFI	TBNK	Blue.670.LP.TBNK.trait3	CD45 on T cell	GCST90001915	Inverse variance weighted	15	0.0736559	0.0664483	0.26766	-0.0565828	0.203895	1.07644	0.944988	1.22617	1
MFI	TBNK	Blue.670.LP.TBNK.trait4	CD45 on CD4+	GCST90001916	Inverse variance weighted	15	0.0801281	0.0669758	0.231551	-0.0511445	0.211401	1.08343	0.950141	1.23541	1
MFI	TBNK	Blue.670.LP.TBNK.trait5	CD45 on CD8br	GCST90001917	Inverse variance weighted	15	0.0859359	0.0626248	0.169991	-0.0368088	0.20868	1.08974	0.96386	1.23205	1
MFI	TBNK	Blue.670.LP.TBNK.trait6	CD45 on HLA DR+ T cell	GCST90001918	Inverse variance weighted	15	0.127587	0.068592	0.0628726	-0.00685295	0.262028	1.13608	0.99317	1.29956	1
MFI	TBNK	Blue.670.LP.TBNK.trait7	CD45 on NKT	GCST90001919	Inverse variance weighted	15	0.0238724	0.0785185	0.761101	-0.130024	0.177769	1.02416	0.878075	1.19455	1
MFI	TBNK	Blue.670.LP.TBNK.trait8	CD45 on HLA DR+ CD4+	GCST90001920	Inverse variance weighted	15	0.120668	0.0687686	0.0793101	-0.014118	0.255455	1.12825	0.985981	1.29105	1
MFI	TBNK	Blue.670.LP.TBNK.trait9	CD45 on HLA DR+ CD8br	GCST90001921	Inverse variance weighted	15	0.110073	0.0676528	0.103732	-0.0225269	0.242672	1.11636	0.977725	1.27465	1
MFI	Treg	Blue.670.LP.Treg.trait1	CD127 on T cell	GCST90001922	Inverse variance weighted	15	-0.0557514	0.0686412	0.416669	-0.190288	0.0787854	0.945774	0.826721	1.08197	1
MFI	Treg	Blue.670.LP.Treg.trait10	CD127 on CD45RA- CD4 not Treg	GCST90001923	Inverse variance weighted	15	-0.021462	0.0852783	0.801296	-0.188608	0.145684	0.978767	0.828111	1.15683	1
MFI	Treg	Blue.670.LP.Treg.trait11	CD127 on CD28+ CD4+	GCST90001924	Inverse variance weighted	15	0.0378849	0.0701162	0.588979	-0.0995429	0.175313	1.03861	0.905251	1.19162	1
MFI	Treg	Blue.670.LP.Treg.trait12	CD127 on CD28+ DN (CD4-CD8-)	GCST90001925	Inverse variance weighted	15	-0.0636981	0.0786573	0.418045	-0.217866	0.0904703	0.938288	0.804233	1.09469	1
MFI	Treg	Blue.670.LP.Treg.trait13	CD127 on granulocyte	GCST90001926	Inverse variance weighted	15	-0.0343343	0.0711034	0.629183	-0.173697	0.105028	0.966248	0.840552	1.11074	1
MFI	Treg	Blue.670.LP.Treg.trait2	CD127 on CD8br	GCST90001927	Inverse variance weighted	15	-0.100652	0.0704819	0.153275	-0.238797	0.0374923	0.904247	0.787575	1.0382	1
MFI	Treg	Blue.670.LP.Treg.trait3	CD127 on CD28+ CD45RA- CD8br	GCST90001928	Inverse variance weighted	15	-0.106422	0.0695338	0.12589	-0.242708	0.029864	0.899045	0.7845	1.03031	1
MFI	Treg	Blue.670.LP.Treg.trait4	CD127 on CD28+ CD45RA+ CD8br	GCST90001929	Inverse variance weighted	15	-0.017456	0.0668012	0.793851	-0.148386	0.113474	0.982695	0.862098	1.12016	1
MFI	Treg	Blue.670.LP.Treg.trait5	CD127 on CD28- CD8br	GCST90001930	Inverse variance weighted	15	0.00743476	0.0702535	0.915719	-0.130262	0.145132	1.00746	0.877865	1.15619	1
MFI	Treg	Blue.670.LP.Treg.trait6	CD127 on CD4+	GCST90001931	Inverse variance weighted	3	0.175109	0.143915	0.223698	-0.106964	0.457183	1.19138	0.898558	1.57962	1
MFI	Treg	Blue.670.LP.Treg.trait7	CD127 on CD45RA+ CD4+	GCST90001932	Inverse variance weighted	15	0.00963689	0.0696648	0.889978	-0.126906	0.14618	1.00968	0.880816	1.1574	1
MFI	Treg	Blue.780.60.CD25.trait1	CD25 on CD45RA- CD4 not Treg	GCST90001933	Inverse variance weighted	15	-0.0789465	0.0987941	0.424232	-0.272583	0.11469	0.924089	0.76141	1.12153	1
MFI	Treg	Blue.780.60.CD25.trait13	CD25 on CD45RA+ CD4 not Treg	GCST90001934	Inverse variance weighted	15	-0.0461769	0.0620493	0.456757	-0.167794	0.0754398	0.954873	0.845528	1.07836	1
MFI	Treg	Blue.780.60.CD25.trait10	CD25 on CD39+ CD4 Treg	GCST90001935	Inverse variance weighted	15	-0.105401	0.0642044	0.100664	-0.231241	0.0204399	0.899964	0.793548	1.02065	1
MFI	Treg	Blue.780.60.CD25.trait2	CD25 on CD4 Treg	GCST90001936	Inverse variance weighted	15	-0.0635003	0.0742624	0.392507	-0.209055	0.082054	0.938474	0.811351	1.08551	1
MFI	Treg	Blue.780.60.CD25.trait3	CD25 on resting Treg	GCST90001937	Inverse variance weighted	15	-0.0733546	0.0810209	0.365264	-0.232156	0.0854463	0.929271	0.792823	1.0892	1
MFI	Treg	Blue.780.60.CD25.trait4	CD25 on CD39+ resting Treg	GCST90001938	Inverse variance weighted	15	-0.125366	0.0652946	0.054857	-0.253343	0.0026113	0.882174	0.776201	1.00261	1
MFI	Treg	Blue.780.60.CD25.trait5	CD25 on activated Treg	GCST90001939	Inverse variance weighted	15	-0.0623714	0.0656627	0.342176	-0.19107	0.0663276	0.939534	0.826074	1.06858	1
MFI	Treg	Blue.780.60.CD25.trait6	CD25 on CD39+ activated Treg	GCST90001940	Inverse variance weighted	15	-0.106651	0.0674383	0.113774	-0.23883	0.0255284	0.89884	0.787549	1.02586	1
MFI	Treg	Blue.780.60.CD25.trait7	CD25 on secreting Treg	GCST90001941	Inverse variance weighted	15	-0.0295092	0.0683879	0.666107	-0.163549	0.104531	0.970922	0.849125	1.11019	1
MFI	Treg	Blue.780.60.CD25.trait8	CD25 on CD39+ secreting Treg	GCST90001942	Inverse variance weighted	15	-0.0132424	0.0645926	0.837561	-0.139844	0.113359	0.986845	0.869494	1.12003	1
MFI	Treg	Blue.780.60.CD25.trait9	CD25 on activated & secreting Treg	GCST90001943	Inverse variance weighted	15	-0.0579318	0.070917	0.413988	-0.196929	0.0810655	0.943714	0.821249	1.08444	1
MFI	cDC	Blue.780.60.cDC.trait1	CD123 on plasmacytoid DC	GCST90001944	Inverse variance weighted	15	0.062167	0.0719206	0.387377	-0.0787974	0.203131	1.06414	0.924227	1.22523	1
MFI	cDC	Blue.780.60.cDC.trait2	CD123 on CD62L+ plasmacytoid DC	GCST90001945	Inverse variance weighted	15	0.0605959	0.0719183	0.399472	-0.0803641	0.201556	1.06247	0.92278	1.2233	1
MFI	Myeloid cell	Blue.780.60.MDSC.trait1	CD33 on CD14+ monocyte	GCST90001946	Inverse variance weighted	15	0.15038	0.109106	0.168113	-0.0634678	0.364227	1.16228	0.938504	1.4394	1
MFI	Myeloid cell	Blue.780.60.MDSC.trait10	CD33 on CD33br HLA DR+ CD14dim	GCST90001947	Inverse variance weighted	15	0.160049	0.101649	0.115366	-0.0391832	0.359281	1.17357	0.961575	1.4323	1
MFI	Myeloid cell	Blue.780.60.MDSC.trait12	CD33 on CD33dim HLA DR+ CD11b+	GCST90001948	Inverse variance weighted	15	0.147158	0.113368	0.194268	-0.0750428	0.369358	1.15854	0.927704	1.44681	1
MFI	Myeloid cell	Blue.780.60.MDSC.trait13	CD33 on CD33dim HLA DR+ CD11b-	GCST90001949	Inverse variance weighted	15	0.115843	0.10754	0.281387	-0.0949354	0.326622	1.12282	0.909432	1.38628	1
MFI	Myeloid cell	Blue.780.60.MDSC.trait14	CD33 on Gr MDSC	GCST90001950	Inverse variance weighted	15	0.174316	0.105245	0.0976624	-0.0319634	0.380595	1.19043	0.968542	1.46316	1
MFI	Myeloid cell	Blue.780.60.MDSC.trait2	CD33 on CD66b++ myeloid cell	GCST90001951	Inverse variance weighted	15	0.109513	0.107371	0.307752	-0.100934	0.319961	1.11574	0.903992	1.37707	1
MFI	Myeloid cell	Blue.780.60.MDSC.trait3	CD33 on Mo MDSC	GCST90001952	Inverse variance weighted	15	0.156179	0.0944753	0.0983072	-0.0289929	0.34135	1.16904	0.971423	1.40685	1
MFI	Myeloid cell	Blue.780.60.MDSC.trait4	CD33 on CD33dim HLA DR-	GCST90001953	Inverse variance weighted	15	0.14141	0.105385	0.17965	-0.0651456	0.347965	1.1519	0.936931	1.41618	1
MFI	Myeloid cell	Blue.780.60.MDSC.trait6	CD33 on basophil	GCST90001954	Inverse variance weighted	15	0.139785	0.108296	0.196786	-0.0724759	0.352046	1.15003	0.930088	1.42197	1
MFI	Myeloid cell	Blue.780.60.MDSC.trait7	CD33 on Im MDSC	GCST90001955	Inverse variance weighted	15	0.203716	0.110691	0.0657104	-0.0132393	0.420671	1.22595	0.986848	1.52298	1
MFI	Myeloid cell	Blue.780.60.MDSC.trait8	CD33 on CD33br HLA DR+	GCST90001956	Inverse variance weighted	15	0.165292	0.102737	0.107642	-0.0360729	0.366656	1.17974	0.96457	1.4429	1
MFI	Myeloid cell	Blue.780.60.MDSC.trait9	CD33 on CD33br HLA DR+ CD14-	GCST90001957	Inverse variance weighted	15	0.173809	0.0995997	0.0809709	-0.021406	0.369025	1.18983	0.978822	1.44632	1
MFI	TBNK	Blue.780.60.TBNK.trait1	CD4 on monocyte	GCST90001958	Inverse variance weighted	15	-0.0466897	0.0694016	0.501109	-0.182717	0.0893375	0.954384	0.833004	1.09345	1
MFI	TBNK	Blue.780.60.TBNK.trait3	CD4 on HLA DR+ CD4+	GCST90001959	Inverse variance weighted	15	-0.00353491	0.07324	0.961505	-0.147085	0.140016	0.996471	0.86322	1.15029	1
MFI	Treg	Blue.780.60.Treg.trait4	CD25 on CD4+	GCST90001960	Inverse variance weighted	15	-0.0372127	0.0839403	0.657532	-0.201736	0.12731	0.963471	0.817311	1.13577	1
MFI	Treg	Blue.780.60.Treg.trait5	CD25 on CD39+ CD4+	GCST90001961	Inverse variance weighted	15	-0.0326245	0.0703453	0.642808	-0.170501	0.105252	0.967902	0.843242	1.11099	1
MFI	Treg	Blue.780.60.Treg.trait6	CD25 on CD28+ CD4+	GCST90001962	Inverse variance weighted	3	0.125461	0.210726	0.551591	-0.287561	0.538484	1.13367	0.750091	1.71341	1
Morphological parameter	cDC	FSC.cDC.trait2	FSC-A on myeloid DC	GCST90001963	Inverse variance weighted	15	-0.0515889	0.0728367	0.478771	-0.194349	0.0911711	0.949719	0.823371	1.09546	1
Morphological parameter	cDC	FSC.cDC.trait3	FSC-A on plasmacytoid DC	GCST90001964	Inverse variance weighted	15	-0.0504295	0.0700238	0.471416	-0.187676	0.0868171	0.950821	0.828883	1.0907	1
Morphological parameter	cDC	FSC.cDC.trait4	FSC-A on monocyte	GCST90001965	Inverse variance weighted	15	-0.0792877	0.070736	0.262332	-0.21793	0.0593549	0.923774	0.804182	1.06115	1
Morphological parameter	cDC	FSC.cDC.trait5	FSC-A on granulocyte	GCST90001966	Inverse variance weighted	15	-0.102739	0.07206	0.153941	-0.243977	0.0384981	0.902362	0.783506	1.03925	1
Morphological parameter	TBNK	FSC.TBNK.trait1	FSC-A on CD14+ monocyte	GCST90001967	Inverse variance weighted	15	0.023217	0.0687575	0.735615	-0.111548	0.157982	1.02349	0.894449	1.17114	1
Morphological parameter	TBNK	FSC.TBNK.trait10	FSC-A on B cell	GCST90001968	Inverse variance weighted	15	0.127025	0.0683708	0.0631861	-0.00698207	0.261032	1.13545	0.993042	1.29827	1
Morphological parameter	TBNK	FSC.TBNK.trait11	FSC-A on NK	GCST90001969	Inverse variance weighted	15	0.0512056	0.0681863	0.452673	-0.0824396	0.184851	1.05254	0.920867	1.20304	1
Morphological parameter	TBNK	FSC.TBNK.trait12	FSC-A on HLA DR+ NK	GCST90001970	Inverse variance weighted	15	-0.0366453	0.0935544	0.69528	-0.220012	0.146721	0.964018	0.802509	1.15803	1
Morphological parameter	TBNK	FSC.TBNK.trait2	FSC-A on lymphocyte	GCST90001971	Inverse variance weighted	15	0.0245974	0.0681497	0.718151	-0.108976	0.158171	1.0249	0.896752	1.17137	1
Morphological parameter	TBNK	FSC.TBNK.trait3	FSC-A on T cell	GCST90001972	Inverse variance weighted	15	0.0135083	0.0644871	0.834079	-0.112886	0.139903	1.0136	0.893252	1.15016	1
Morphological parameter	TBNK	FSC.TBNK.trait4	FSC-A on CD4+	GCST90001973	Inverse variance weighted	15	0.000653097	0.0777445	0.993297	-0.151726	0.153032	1.00065	0.859224	1.16536	1
Morphological parameter	TBNK	FSC.TBNK.trait5	FSC-A on CD8br	GCST90001974	Inverse variance weighted	15	0.0402767	0.0599795	0.501897	-0.0772832	0.157837	1.0411	0.925628	1.17097	1
Morphological parameter	TBNK	FSC.TBNK.trait6	FSC-A on HLA DR+ T cell	GCST90001975	Inverse variance weighted	15	-0.0230431	0.066823	0.730216	-0.154016	0.10793	0.97722	0.857258	1.11397	1
Morphological parameter	TBNK	FSC.TBNK.trait7	FSC-A on NKT	GCST90001976	Inverse variance weighted	15	0.0250632	0.0665656	0.706531	-0.105405	0.155532	1.02538	0.89996	1.16828	1
Morphological parameter	TBNK	FSC.TBNK.trait8	FSC-A on HLA DR+ CD4+	GCST90001977	Inverse variance weighted	15	-0.0246731	0.0661051	0.70897	-0.154239	0.104893	0.975629	0.857067	1.11059	1
Morphological parameter	TBNK	FSC.TBNK.trait9	FSC-A on HLA DR+ CD8br	GCST90001978	Inverse variance weighted	15	0.0105943	0.0660528	0.872573	-0.118869	0.140058	1.01065	0.887924	1.15034	1
MFI	Monocyte	mono.trait1	CD16 on CD14- CD16+ monocyte	GCST90001979	Inverse variance weighted	15	0.0063244	0.0635555	0.920733	-0.118244	0.130893	1.00634	0.888479	1.13985	1
MFI	Monocyte	mono.trait10	CD40 on CD14+ CD16- monocyte	GCST90001980	Inverse variance weighted	15	-0.0371732	0.0635148	0.558367	-0.161662	0.0873159	0.963509	0.850728	1.09124	1
MFI	Monocyte	mono.trait11	CD40 on CD14+ CD16+ monocyte	GCST90001981	Inverse variance weighted	15	0.0316031	0.0636827	0.619712	-0.0932151	0.156421	1.03211	0.910998	1.16932	1
MFI	Monocyte	mono.trait12	CCR2 on CD14- CD16+ monocyte	GCST90001982	Inverse variance weighted	15	-0.0129375	0.062893	0.83702	-0.136208	0.110333	0.987146	0.872661	1.11665	1
MFI	Monocyte	mono.trait14	CD14 on CD14+ CD16+ monocyte	GCST90001983	Inverse variance weighted	15	-0.0657085	0.0644099	0.307652	-0.191952	0.0605349	0.936404	0.825346	1.0624	1
MFI	Monocyte	mono.trait16	HLA DR on CD14- CD16+ monocyte	GCST90001984	Inverse variance weighted	15	-0.15237	0.0877024	0.0823253	-0.324267	0.0195269	0.858671	0.723057	1.01972	1
MFI	Monocyte	mono.trait17	CD40 on monocytes	GCST90001985	Inverse variance weighted	15	-0.00917722	0.0639819	0.885947	-0.134582	0.116227	0.990865	0.874081	1.12325	1
MFI	Monocyte	mono.trait19	CD14 on CD14+ CD16- monocyte	GCST90001986	Inverse variance weighted	15	-0.0562009	0.0722708	0.43678	-0.197852	0.08545	0.945349	0.820491	1.08921	1
MFI	Monocyte	mono.trait2	CD64 on CD14+ CD16- monocyte	GCST90001987	Inverse variance weighted	15	-0.00664746	0.0682032	0.922357	-0.140326	0.127031	0.993375	0.869075	1.13545	1
MFI	Monocyte	mono.trait21	HLA DR on CD14+ CD16- monocyte	GCST90001988	Inverse variance weighted	15	-0.054272	0.0661667	0.412084	-0.183959	0.0754146	0.947174	0.83197	1.07833	1
MFI	Monocyte	mono.trait22	CD40 on CD14- CD16+ monocyte	GCST90001989	Inverse variance weighted	15	0.0181925	0.0710667	0.797957	-0.121098	0.157483	1.01836	0.885947	1.17056	1
MFI	Monocyte	mono.trait24	CD64 on CD14- CD16+ monocyte	GCST90001990	Inverse variance weighted	15	0.00558044	0.0634075	0.929869	-0.118698	0.129859	1.0056	0.888076	1.13867	1
MFI	Monocyte	mono.trait25	HLA DR on CD14+ monocyte	GCST90001991	Inverse variance weighted	15	-0.0499332	0.0655242	0.446026	-0.17836	0.0784942	0.951293	0.836641	1.08166	1
MFI	Monocyte	mono.trait28	CCR2 on CD14+ CD16+ monocyte	GCST90001992	Inverse variance weighted	15	-0.034083	0.0621532	0.583437	-0.155903	0.0877372	0.966491	0.855642	1.0917	1
MFI	Monocyte	mono.trait29	PDL-1 on CD14+ CD16- monocyte	GCST90001993	Inverse variance weighted	15	-0.0307967	0.070283	0.661255	-0.168551	0.106958	0.969673	0.844888	1.11289	1
MFI	Monocyte	mono.trait3	CX3CR1 on CD14- CD16-	GCST90001994	Inverse variance weighted	15	0.0367902	0.0630711	0.559683	-0.0868291	0.160409	1.03748	0.916834	1.17399	1
MFI	Monocyte	mono.trait33	CX3CR1 on monocyte	GCST90001995	Inverse variance weighted	15	-0.0094197	0.0735816	0.898135	-0.15364	0.1348	0.990625	0.857581	1.14431	1
MFI	Monocyte	mono.trait35	CX3CR1 on CD14+ CD16+ monocyte	GCST90001996	Inverse variance weighted	15	-0.00376583	0.0645722	0.953494	-0.130327	0.122796	0.996241	0.877808	1.13065	1
MFI	Monocyte	mono.trait36	CX3CR1 on CD14+ CD16- monocyte	GCST90001997	Inverse variance weighted	15	-0.0496384	0.06803	0.465602	-0.182977	0.0837005	0.951573	0.832787	1.0873	1
MFI	Monocyte	mono.trait39	PDL-1 on CD14+ CD16+ monocyte	GCST90001998	Inverse variance weighted	15	-0.0245581	0.0658744	0.709296	-0.153672	0.104556	0.975741	0.857553	1.11022	1
MFI	Monocyte	mono.trait4	PDL-1 on CD14- CD16+ monocyte	GCST90001999	Inverse variance weighted	15	0.0523938	0.0640225	0.413149	-0.0730903	0.177878	1.05379	0.929517	1.19468	1
MFI	Monocyte	mono.trait41	PDL-1 on CD14- CD16-	GCST90002000	Inverse variance weighted	15	0.0549101	0.0613561	0.370819	-0.0653478	0.175168	1.05645	0.936742	1.19145	1
MFI	Monocyte	mono.trait42	CD64 on CD14- CD16-	GCST90002001	Inverse variance weighted	15	0.0253241	0.0657346	0.700055	-0.103516	0.154164	1.02565	0.901662	1.16668	1
MFI	Monocyte	mono.trait43	PDL-1 on monocyte	GCST90002002	Inverse variance weighted	15	-0.033011	0.0681861	0.628293	-0.166656	0.100634	0.967528	0.846491	1.10587	1
MFI	Monocyte	mono.trait44	CCR2 on CD14- CD16-	GCST90002003	Inverse variance weighted	15	-0.0991166	0.0730039	0.174563	-0.242204	0.0439711	0.905637	0.784896	1.04495	1
MFI	Monocyte	mono.trait46	CCR2 on CD14+ CD16- monocyte	GCST90002004	Inverse variance weighted	15	-0.0978695	0.0681973	0.151261	-0.231536	0.0357973	0.906767	0.793314	1.03645	1
MFI	Monocyte	mono.trait47	CD16 on CD14+ CD16+ monocyte	GCST90002005	Inverse variance weighted	15	0.0551426	0.0731202	0.450767	-0.088173	0.198458	1.05669	0.915602	1.21952	1
MFI	Monocyte	mono.trait48	CD64 on monocyte	GCST90002006	Inverse variance weighted	15	-0.0297095	0.0717621	0.678875	-0.170363	0.110944	0.970728	0.843358	1.11733	1
MFI	Monocyte	mono.trait50	HLA DR on CD14+ CD16+ monocyte	GCST90002007	Inverse variance weighted	15	-0.150541	0.066452	0.0234879	-0.280786	-0.0202946	0.860243	0.75519	0.97991	1
MFI	Monocyte	mono.trait52	CCR2 on monocyte	GCST90002008	Inverse variance weighted	15	-0.1154	0.0672809	0.0863096	-0.247271	0.0164708	0.89101	0.780929	1.01661	1
MFI	Monocyte	mono.trait53	HLA DR on CD14- CD16-	GCST90002009	Inverse variance weighted	15	-0.0902785	0.0637607	0.156806	-0.215249	0.0346924	0.913677	0.80634	1.0353	1
MFI	Monocyte	mono.trait54	HLA DR on monocyte	GCST90002010	Inverse variance weighted	15	-0.0612484	0.0641758	0.339889	-0.187033	0.0645363	0.94059	0.829416	1.06666	1
MFI	Monocyte	mono.trait6	CD64 on CD14+ CD16+ monocyte	GCST90002011	Inverse variance weighted	15	0.00080522	0.0632267	0.989839	-0.123119	0.12473	1.00081	0.884158	1.13284	1
MFI	Monocyte	mono.trait7	CX3CR1 on CD14- CD16+ monocyte	GCST90002012	Inverse variance weighted	15	0.000852037	0.0713109	0.990467	-0.138917	0.140621	1.00085	0.8703	1.15099	1
MFI	cDC	Red.660.20.cDC.trait1	CCR2 on myeloid DC	GCST90002013	Inverse variance weighted	15	0.0182673	0.0709837	0.796913	-0.120861	0.157395	1.01844	0.886157	1.17046	1
MFI	cDC	Red.660.20.cDC.trait2	CCR2 on CD62L+ myeloid DC	GCST90002014	Inverse variance weighted	15	0.0664279	0.0713454	0.351815	-0.0734091	0.206265	1.06868	0.929221	1.22908	1
MFI	cDC	Red.660.20.cDC.trait3	CCR2 on plasmacytoid DC	GCST90002015	Inverse variance weighted	15	0.0252653	0.0709769	0.721866	-0.113849	0.16438	1.02559	0.892392	1.17866	1
MFI	cDC	Red.660.20.cDC.trait4	CCR2 on CD62L+ plasmacytoid DC	GCST90002016	Inverse variance weighted	15	0.0267881	0.0708655	0.70542	-0.112108	0.165685	1.02715	0.893947	1.1802	1
MFI	cDC	Red.660.20.cDC.trait5	CCR2 on monocyte	GCST90002017	Inverse variance weighted	15	0.0253091	0.0711105	0.721907	-0.114068	0.164686	1.02563	0.892198	1.17902	1
MFI	cDC	Red.660.20.cDC.trait6	CCR2 on granulocyte	GCST90002018	Inverse variance weighted	15	-0.0202147	0.0710801	0.776109	-0.159532	0.119102	0.979988	0.852543	1.12649	1
MFI	Myeloid cell	Red.660.20.MDSC.trait2	CD14 on Mo MDSC	GCST90002019	Inverse variance weighted	15	-0.0536979	0.100523	0.593214	-0.250723	0.143327	0.947718	0.778238	1.15411	1
MFI	Myeloid cell	Red.660.20.MDSC.trait3	CD14 on CD33br HLA DR+ CD14dim	GCST90002020	Inverse variance weighted	15	-0.123878	0.092437	0.180202	-0.305055	0.0572985	0.883488	0.737083	1.05897	1
MFI	Myeloid cell	Red.660.20.MDSC.trait4	CD14 on CD33dim HLA DR+ CD11b+	GCST90002021	Inverse variance weighted	15	-0.174632	0.105489	0.0978335	-0.381391	0.0321269	0.839766	0.682911	1.03265	1
MFI	Maturation stages of T cell	Red.660.20.MT.trait1	CD4 on CD4+	GCST90002022	Inverse variance weighted	15	0.015512	0.0708405	0.826673	-0.123335	0.154359	1.01563	0.883967	1.16691	1
MFI	Maturation stages of T cell	Red.660.20.MT.trait2	CD4 on CM CD4 +	GCST90002023	Inverse variance weighted	15	-0.00909544	0.0787933	0.908101	-0.16353	0.145339	0.990946	0.849141	1.15643	1
MFI	Maturation stages of T cell	Red.660.20.MT.trait3	CD4 on naive CD4+	GCST90002024	Inverse variance weighted	15	-0.00629823	0.070904	0.929219	-0.14527	0.132674	0.993722	0.864789	1.14188	1
MFI	Maturation stages of T cell	Red.660.20.MT.trait4	CD4 on EM CD4+	GCST90002025	Inverse variance weighted	15	0.010871	0.0904496	0.904334	-0.16641	0.188152	1.01093	0.846699	1.20702	1
MFI	Maturation stages of T cell	Red.660.20.MT.trait5	CD4 on TD CD4+	GCST90002026	Inverse variance weighted	15	-0.0290104	0.0692864	0.675433	-0.164812	0.106791	0.971406	0.848053	1.1127	1
MFI	Maturation stages of T cell	Red.660.20.MT.trait6	CD4 on CD45RA+ CD4+	GCST90002027	Inverse variance weighted	15	0.00998889	0.0858311	0.907353	-0.15824	0.178218	1.01004	0.853645	1.19509	1
MFI	TBNK	Red.660.20.TBNK.trait2	CD19 on B cell	GCST90002028	Inverse variance weighted	15	0.0366719	0.0841008	0.662803	-0.128166	0.201509	1.03735	0.879708	1.22325	1
MFI	Treg	Red.660.20.Treg.trait1	CD39 on CD39+ CD8br	GCST90002029	Inverse variance weighted	15	-0.0580085	0.0690662	0.400966	-0.193378	0.0773612	0.943642	0.82417	1.08043	1
MFI	Treg	Red.660.20.Treg.trait2	CD39 on CD39+ activated Treg	GCST90002030	Inverse variance weighted	15	-0.0295999	0.0696673	0.670927	-0.166148	0.106948	0.970834	0.846921	1.11288	1
MFI	Treg	Red.660.20.Treg.trait3	CD39 on CD39+ secreting Treg	GCST90002031	Inverse variance weighted	15	-0.0620688	0.0711539	0.383035	-0.20153	0.0773928	0.939818	0.817479	1.08047	1
MFI	Treg	Red.660.20.Treg.trait5	CD39 on CD39+ CD4+	GCST90002032	Inverse variance weighted	15	-0.0379691	0.0711405	0.593535	-0.177405	0.101466	0.962743	0.837441	1.10679	1
MFI	Treg	Red.660.20.Treg.trait6	CD39 on granulocyte	GCST90002033	Inverse variance weighted	15	0.0301234	0.0778304	0.698728	-0.122424	0.182671	1.03058	0.884773	1.20042	1
MFI	Treg	Red.660.20.Treg.trait7	CD39 on monocyte	GCST90002034	Inverse variance weighted	15	-0.0138124	0.0714425	0.846696	-0.15384	0.126215	0.986283	0.857409	1.13453	1
MFI	cDC	Red.780.60.cDC.trait1	CD80 on myeloid DC	GCST90002035	Inverse variance weighted	15	0.0415656	0.0702427	0.554023	-0.0961102	0.179241	1.04244	0.908364	1.19631	1
MFI	cDC	Red.780.60.cDC.trait2	CD80 on CD62L+ myeloid DC	GCST90002036	Inverse variance weighted	15	0.0670378	0.0703765	0.340813	-0.0709001	0.204976	1.06934	0.931555	1.2275	1
MFI	cDC	Red.780.60.cDC.trait3	CD80 on plasmacytoid DC	GCST90002037	Inverse variance weighted	15	0.0456369	0.0715974	0.523857	-0.0946939	0.185968	1.04669	0.909651	1.20438	1
MFI	cDC	Red.780.60.cDC.trait4	CD80 on CD62L+ plasmacytoid DC	GCST90002038	Inverse variance weighted	15	0.0389584	0.0715974	0.586351	-0.101372	0.179289	1.03973	0.903596	1.19637	1
MFI	cDC	Red.780.60.cDC.trait5	CD80 on monocyte	GCST90002039	Inverse variance weighted	15	-0.0638214	0.0702924	0.363909	-0.201594	0.0739517	0.938173	0.817426	1.07675	1
MFI	cDC	Red.780.60.cDC.trait6	CD80 on granulocyte	GCST90002040	Inverse variance weighted	15	0.0511545	0.0711663	0.472263	-0.0883314	0.19064	1.05249	0.915457	1.21002	1
MFI	Myeloid cell	Red.780.60.MDSC.trait1	CD45 on lymphocyte	GCST90002041	Inverse variance weighted	15	0.100439	0.104672	0.337277	-0.104718	0.305596	1.10566	0.900578	1.35743	1
MFI	Myeloid cell	Red.780.60.MDSC.trait10	CD45 on CD33br HLA DR+ CD14-	GCST90002042	Inverse variance weighted	15	0.0954017	0.1025	0.351983	-0.105498	0.296302	1.1001	0.899876	1.34488	1
MFI	Myeloid cell	Red.780.60.MDSC.trait11	CD45 on CD33br HLA DR+ CD14dim	GCST90002043	Inverse variance weighted	15	0.0322063	0.0979815	0.742384	-0.159837	0.22425	1.03273	0.852282	1.25138	1
MFI	Myeloid cell	Red.780.60.MDSC.trait13	CD45 on CD33dim HLA DR+ CD11b-	GCST90002044	Inverse variance weighted	15	-0.0493539	0.0987188	0.617114	-0.242843	0.144135	0.951844	0.784395	1.15504	1
MFI	Myeloid cell	Red.780.60.MDSC.trait14	CD45 on CD33- HLA DR-	GCST90002045	Inverse variance weighted	15	0.0676382	0.106665	0.526003	-0.141425	0.276702	1.06998	0.86812	1.31877	1
MFI	Myeloid cell	Red.780.60.MDSC.trait15	CD45 on CD33- HLA DR+	GCST90002046	Inverse variance weighted	15	-0.0744567	0.107975	0.490464	-0.286088	0.137175	0.928248	0.751196	1.14703	1
MFI	Myeloid cell	Red.780.60.MDSC.trait16	CD45 on Gr MDSC	GCST90002047	Inverse variance weighted	15	0.0885098	0.102506	0.387887	-0.112403	0.289422	1.09255	0.893684	1.33566	1
MFI	Myeloid cell	Red.780.60.MDSC.trait3	CD45 on CD66b++ myelod cell	GCST90002048	Inverse variance weighted	15	-0.0184444	0.0934	0.843454	-0.201508	0.16462	0.981725	0.817497	1.17894	1
MFI	Myeloid cell	Red.780.60.MDSC.trait4	CD45 on Mo MDSC	GCST90002049	Inverse variance weighted	15	-0.040185	0.0927306	0.664759	-0.221937	0.141567	0.960612	0.800966	1.15208	1
MFI	Myeloid cell	Red.780.60.MDSC.trait5	CD45 on CD33dim HLA DR-	GCST90002050	Inverse variance weighted	15	-0.0281463	0.0942249	0.765158	-0.212827	0.156534	0.972246	0.808296	1.16945	1
MFI	Myeloid cell	Red.780.60.MDSC.trait7	CD45 on basophil	GCST90002051	Inverse variance weighted	15	-0.0971894	0.0978095	0.320389	-0.288896	0.0945173	0.907384	0.74909	1.09913	1
MFI	Myeloid cell	Red.780.60.MDSC.trait8	CD45 on Im MDSC	GCST90002052	Inverse variance weighted	15	-0.0756098	0.0942564	0.422453	-0.260352	0.109133	0.927178	0.77078	1.11531	1
MFI	Myeloid cell	Red.780.60.MDSC.trait9	CD45 on CD33br HLA DR+	GCST90002053	Inverse variance weighted	15	0.0661646	0.0977444	0.49846	-0.125414	0.257744	1.0684	0.882131	1.29401	1
MFI	Maturation stages of T cell	Red.780.60.MT.trait2	CD8 on CM CD8br	GCST90002054	Inverse variance weighted	15	-0.0436672	0.0701908	0.533862	-0.181241	0.0939068	0.957272	0.834234	1.09846	1
MFI	Maturation stages of T cell	Red.780.60.MT.trait3	CD8 on naive CD8br	GCST90002055	Inverse variance weighted	15	-0.0907062	0.0696598	0.192871	-0.227239	0.045827	0.913286	0.79673	1.04689	1
MFI	Maturation stages of T cell	Red.780.60.MT.trait4	CD8 on EM CD8br	GCST90002056	Inverse variance weighted	15	-0.108926	0.0701268	0.120359	-0.246374	0.0285229	0.896797	0.78163	1.02893	1
MFI	Maturation stages of T cell	Red.780.60.MT.trait5	CD8 on TD CD8br	GCST90002057	Inverse variance weighted	15	-0.100639	0.0698003	0.149355	-0.237448	0.0361695	0.904259	0.788638	1.03683	1
MFI	TBNK	Red.780.60.TBNK.trait1	CD8 on CD8br	GCST90002058	Inverse variance weighted	15	-0.0579654	0.0678796	0.393136	-0.191009	0.0750786	0.943683	0.826125	1.07797	1
MFI	TBNK	Red.780.60.TBNK.trait2	CD8 on NKT	GCST90002059	Inverse variance weighted	15	-0.0152099	0.0901936	0.866083	-0.191989	0.16157	0.984905	0.825316	1.17535	1
MFI	TBNK	Red.780.60.TBNK.trait3	CD8 on HLA DR+ CD8br	GCST90002060	Inverse variance weighted	15	-0.0187204	0.0677549	0.782321	-0.15152	0.114079	0.981454	0.859401	1.12084	1
MFI	Treg	Red.780.60.Treg.trait15	CD4 on CD39+ CD4+	GCST90002061	Inverse variance weighted	15	-0.0453735	0.0828815	0.58407	-0.207821	0.117074	0.95564	0.812352	1.1242	1
MFI	Treg	Red.780.60.Treg.trait16	CD4 on CD28+ CD4+	GCST90002062	Inverse variance weighted	15	-0.0318573	0.0885407	0.718994	-0.205397	0.141682	0.968645	0.814324	1.15221	1
MFI	Treg	Red.780.60.Treg.trait2	CD4 on CD4 Treg	GCST90002063	Inverse variance weighted	15	-0.0670636	0.0805134	0.404873	-0.22487	0.0907426	0.935136	0.79862	1.09499	1
MFI	Treg	Red.780.60.Treg.trait3	CD4 on resting Treg	GCST90002064	Inverse variance weighted	15	-0.0704983	0.0682171	0.301398	-0.204204	0.0632072	0.931929	0.815296	1.06525	1
MFI	Treg	Red.780.60.Treg.trait4	CD4 on CD39+ resting Treg	GCST90002065	Inverse variance weighted	15	-0.00231098	0.0749896	0.975415	-0.149291	0.144669	0.997692	0.861319	1.15566	1
MFI	Treg	Red.780.60.Treg.trait5	CD4 on activated Treg	GCST90002066	Inverse variance weighted	15	-0.053243	0.0750473	0.478039	-0.200336	0.0938497	0.94815	0.818456	1.09839	1
MFI	Treg	Red.780.60.Treg.trait6	CD4 on CD39+ activated Treg	GCST90002067	Inverse variance weighted	15	-0.0605956	0.0754423	0.421857	-0.208463	0.0872714	0.941204	0.811831	1.09119	1
MFI	Treg	Red.780.60.Treg.trait7	CD4 on secreting Treg	GCST90002068	Inverse variance weighted	15	-0.0933202	0.0953921	0.327936	-0.280289	0.0936482	0.910902	0.755566	1.09817	1
MFI	Treg	Red.780.60.Treg.trait8	CD4 on CD39+ secreting Treg	GCST90002069	Inverse variance weighted	15	-0.0621293	0.0696149	0.37214	-0.198574	0.0743158	0.939761	0.819899	1.07715	1
MFI	Treg	Red.780.60.Treg.trait9	CD4 on activated & secreting Treg	GCST90002070	Inverse variance weighted	15	-0.0731318	0.0846862	0.387828	-0.239117	0.0928532	0.929478	0.787323	1.0973	1
Morphological parameter	cDC	SSC.cDC.trait2	SSC-A on myeloid DC	GCST90002071	Inverse variance weighted	15	-0.0509799	0.0717543	0.477408	-0.191618	0.0896586	0.950298	0.825622	1.0938	1
Morphological parameter	cDC	SSC.cDC.trait3	SSC-A on plasmacytoid DC	GCST90002072	Inverse variance weighted	15	-0.0262113	0.0703327	0.70939	-0.164063	0.111641	0.974129	0.848688	1.11811	1
Morphological parameter	cDC	SSC.cDC.trait4	SSC-A on monocyte	GCST90002073	Inverse variance weighted	15	-0.0247221	0.071023	0.727775	-0.163927	0.114483	0.975581	0.848804	1.12129	1
Morphological parameter	TBNK	SSC.TBNK.trait1	SSC-A on CD14+ monocyte	GCST90002074	Inverse variance weighted	15	0.0332733	0.0717076	0.642638	-0.107274	0.17382	1.03383	0.89828	1.18984	1
Morphological parameter	TBNK	SSC.TBNK.trait10	SSC-A on B cell	GCST90002075	Inverse variance weighted	15	0.165098	0.0691951	0.0170339	0.0294754	0.30072	1.17951	1.02991	1.35083	1
Morphological parameter	TBNK	SSC.TBNK.trait11	SSC-A on NK	GCST90002076	Inverse variance weighted	15	0.0296581	0.0691537	0.668017	-0.105883	0.165199	1.0301	0.89953	1.17963	1
Morphological parameter	TBNK	SSC.TBNK.trait12	SSC-A on HLA DR+ NK	GCST90002077	Inverse variance weighted	15	-0.0432501	0.0841636	0.607336	-0.208211	0.121711	0.957672	0.812036	1.12943	1
Morphological parameter	TBNK	SSC.TBNK.trait13	SSC-A on granulocyte	GCST90002078	Inverse variance weighted	15	-0.0293028	0.0684946	0.668788	-0.163552	0.104947	0.971122	0.849122	1.11065	1
Morphological parameter	TBNK	SSC.TBNK.trait2	SSC-A on lymphocyte	GCST90002079	Inverse variance weighted	15	0.0543202	0.0671674	0.418671	-0.0773278	0.185968	1.05582	0.925586	1.20438	1
Morphological parameter	TBNK	SSC.TBNK.trait3	SSC-A on T cell	GCST90002080	Inverse variance weighted	15	0.0353475	0.065497	0.589417	-0.0930265	0.163722	1.03598	0.911169	1.17789	1
Morphological parameter	TBNK	SSC.TBNK.trait4	SSC-A on CD4+	GCST90002081	Inverse variance weighted	15	0.0240982	0.0755412	0.749721	-0.123963	0.172159	1.02439	0.883413	1.18787	1
Morphological parameter	TBNK	SSC.TBNK.trait5	SSC-A on CD8br	GCST90002082	Inverse variance weighted	15	0.0553197	0.0608369	0.363186	-0.0639207	0.17456	1.05688	0.938079	1.19072	1
Morphological parameter	TBNK	SSC.TBNK.trait6	SSC-A on HLA DR+ T cell	GCST90002083	Inverse variance weighted	15	0.0183454	0.0684075	0.788562	-0.115733	0.152424	1.01851	0.890713	1.16465	1
Morphological parameter	TBNK	SSC.TBNK.trait7	SSC-A on NKT	GCST90002084	Inverse variance weighted	15	-0.00794919	0.0701795	0.909817	-0.145501	0.129603	0.992082	0.864589	1.13838	1
Morphological parameter	TBNK	SSC.TBNK.trait8	SSC-A on HLA DR+ CD4+	GCST90002085	Inverse variance weighted	15	-0.00185889	0.0670252	0.977874	-0.133228	0.12951	0.998143	0.875265	1.13827	1
Morphological parameter	TBNK	SSC.TBNK.trait9	SSC-A on HLA DR+ CD8br	GCST90002086	Inverse variance weighted	15	0.0169407	0.0677711	0.802611	-0.115891	0.149772	1.01709	0.890573	1.16157	1
MFI	cDC	Violet.450.50.cDC.trait1	CD11c on myeloid DC	GCST90002087	Inverse variance weighted	15	-0.00380959	0.068661	0.955753	-0.138385	0.130766	0.996198	0.870763	1.1397	1
MFI	cDC	Violet.450.50.cDC.trait2	CD11c on CD62L+ myeloid DC	GCST90002088	Inverse variance weighted	15	0.00213041	0.0684537	0.975172	-0.132039	0.1363	1.00213	0.876307	1.14603	1
MFI	cDC	Violet.450.50.cDC.trait3	CD11c on monocyte	GCST90002089	Inverse variance weighted	15	-0.00446772	0.0707977	0.949682	-0.143231	0.134296	0.995542	0.866554	1.14373	1
MFI	cDC	Violet.450.50.cDC.trait4	CD11c on granulocyte	GCST90002090	Inverse variance weighted	15	0.0285052	0.0717273	0.691064	-0.11208	0.169091	1.02892	0.893972	1.18423	1
MFI	Myeloid cell	Violet.450.50.MDSC.trait1	CD11b on CD14+ monocyte	GCST90002091	Inverse variance weighted	15	0.00192497	0.0924784	0.983393	-0.179333	0.183183	1.00193	0.835828	1.20103	1
MFI	Myeloid cell	Violet.450.50.MDSC.trait13	CD11b on Gr MDSC	GCST90002092	Inverse variance weighted	3	-0.20633	0.253171	0.415081	-0.702546	0.289885	0.813564	0.495323	1.33627	1
MFI	Myeloid cell	Violet.450.50.MDSC.trait2	CD11b on CD66b++ myeloid cell	GCST90002093	Inverse variance weighted	15	0.0539419	0.0982216	0.582878	-0.138572	0.246456	1.05542	0.8706	1.27948	1
MFI	Myeloid cell	Violet.450.50.MDSC.trait3	CD11b on Mo MDSC	GCST90002094	Inverse variance weighted	15	0.00557709	0.0932698	0.952319	-0.177232	0.188386	1.00559	0.837586	1.2073	1
MFI	Myeloid cell	Violet.450.50.MDSC.trait4	CD11b on CD33dim HLA DR-	GCST90002095	Inverse variance weighted	15	0.0916634	0.0999545	0.359116	-0.104247	0.287574	1.096	0.901002	1.33319	1
MFI	Myeloid cell	Violet.450.50.MDSC.trait6	CD11b on basophil	GCST90002096	Inverse variance weighted	15	0.0912319	0.0940892	0.33223	-0.0931829	0.275647	1.09552	0.911027	1.31738	1
MFI	Myeloid cell	Violet.450.50.MDSC.trait9	CD11b on CD33br HLA DR+ CD14dim	GCST90002097	Inverse variance weighted	15	-0.0413153	0.0908628	0.649325	-0.219406	0.136776	0.959527	0.802995	1.14657	1
MFI	Maturation stages of T cell	Violet.450.50.MT.trait1	CD45RA on naive CD4+	GCST90002098	Inverse variance weighted	15	-0.060272	0.0878723	0.492773	-0.232502	0.111958	0.941508	0.792548	1.11847	1
MFI	Maturation stages of T cell	Violet.450.50.MT.trait2	CD4RA on TD CD4+	GCST90002099	Inverse variance weighted	15	0.0134811	0.0937443	0.885653	-0.170258	0.19722	1.01357	0.843447	1.21801	1
MFI	Maturation stages of T cell	Violet.450.50.MT.trait3	CD45RA on naive CD8br	GCST90002100	Inverse variance weighted	15	-0.058253	0.0683227	0.393872	-0.192165	0.0756594	0.943411	0.82517	1.0786	1
MFI	Maturation stages of T cell	Violet.450.50.MT.trait4	CD45RA on TD CD8br	GCST90002101	Inverse variance weighted	15	0.0434961	0.0789894	0.581868	-0.111323	0.198315	1.04446	0.89465	1.21935	1
MFI	Treg	Violet.450.50.Treg.trait2	CD45RA on resting Treg	GCST90002102	Inverse variance weighted	15	-0.0303578	0.0660065	0.645573	-0.159731	0.099015	0.970098	0.852373	1.10408	1
MFI	cDC	Violet.510.50.cDC.trait2	HLA DR on myeloid DC	GCST90002104	Inverse variance weighted	15	-0.018979	0.0756428	0.801889	-0.167239	0.129281	0.9812	0.845998	1.13801	1
MFI	cDC	Violet.510.50.cDC.trait3	HLA DR on plasmacytoid DC	GCST90002105	Inverse variance weighted	15	0.0117316	0.0739443	0.87394	-0.133199	0.156662	1.0118	0.875291	1.1696	1
MFI	cDC	Violet.510.50.cDC.trait4	HLA DR on DC	GCST90002106	Inverse variance weighted	15	0.0692712	0.0709295	0.328757	-0.0697507	0.208293	1.07173	0.932626	1.23157	1
MFI	Myeloid cell	Violet.510.50.MDSC.trait1	HLA DR on HSC	GCST90002107	Inverse variance weighted	3	0.0748181	0.182874	0.682449	-0.283615	0.433251	1.07769	0.753056	1.54226	1
MFI	Myeloid cell	Violet.510.50.MDSC.trait3	HLA DR on CD33br HLA DR+ CD14-	GCST90002108	Inverse variance weighted	15	-0.094344	0.109815	0.390277	-0.309582	0.120894	0.90997	0.733754	1.12851	1
MFI	Myeloid cell	Violet.510.50.MDSC.trait4	HLA DR on CD33br HLA DR+ CD14dim	GCST90002109	Inverse variance weighted	15	0.025915	0.102627	0.800642	-0.175234	0.227065	1.02625	0.83926	1.25491	1
MFI	Myeloid cell	Violet.510.50.MDSC.trait5	HLA DR on CD33dim HLA DR+ CD11b+	GCST90002110	Inverse variance weighted	15	-0.109124	0.11829	0.35626	-0.340972	0.122724	0.896619	0.711079	1.13057	1
MFI	Myeloid cell	Violet.510.50.MDSC.trait6	HLA DR on CD33dim HLA DR+ CD11b-	GCST90002111	Inverse variance weighted	15	-0.0818235	0.122638	0.504648	-0.322194	0.158547	0.921435	0.724558	1.17181	1
MFI	Myeloid cell	Violet.510.50.MDSC.trait7	HLA DR on CD33- HLA DR+	GCST90002112	Inverse variance weighted	15	-0.0104991	0.0919768	0.909119	-0.190774	0.169775	0.989556	0.82632	1.18504	1
MFI	TBNK	Violet.510.50.TBNK.trait2	HLA DR on HLA DR+ T cell	GCST90002113	Inverse variance weighted	15	-0.0798424	0.0664776	0.229735	-0.210138	0.0504536	0.923262	0.810472	1.05175	1
MFI	TBNK	Violet.510.50.TBNK.trait3	HLA DR on HLA DR+ CD4+	GCST90002114	Inverse variance weighted	15	-0.0771829	0.0658876	0.241425	-0.206323	0.0519567	0.925721	0.813571	1.05333	1
MFI	TBNK	Violet.510.50.TBNK.trait4	HLA DR on HLA DR+ CD8br	GCST90002115	Inverse variance weighted	15	-0.0642914	0.0653653	0.325327	-0.192407	0.0638246	0.937732	0.824971	1.06591	1
MFI	TBNK	Violet.510.50.TBNK.trait5	HLA DR on B cell	GCST90002116	Inverse variance weighted	15	-0.0128827	0.0942138	0.891237	-0.197542	0.171776	0.9872	0.820746	1.18741	1
MFI	TBNK	Violet.510.50.TBNK.trait6	HLA DR on HLA DR+ NK	GCST90002117	Inverse variance weighted	15	-0.0522402	0.0867069	0.546847	-0.222186	0.117705	0.949101	0.800767	1.12491	1
MFI	Treg	Violet.510.50.Treg.trait2	CD8 on CD28+ CD45RA- CD8br	GCST90002118	Inverse variance weighted	15	0.037489	0.0698055	0.591233	-0.0993298	0.174308	1.0382	0.905444	1.19042	1
MFI	Treg	Violet.510.50.Treg.trait3	CD8 on CD28+ CD45RA+ CD8br	GCST90002119	Inverse variance weighted	15	-0.0115912	0.0686045	0.865831	-0.146056	0.122874	0.988476	0.864109	1.13074	1
MFI	Treg	Violet.510.50.Treg.trait4	CD8 on CD28- CD8br	GCST90002120	Inverse variance weighted	15	0.0566658	0.0701284	0.419074	-0.0807859	0.194118	1.0583	0.922391	1.21424	1
MFI	Treg	Violet.510.50.Treg.trait5	CD8 on CD39+ CD8br	GCST90002121	Inverse variance weighted	15	0.0132042	0.0691943	0.848661	-0.122417	0.148825	1.01329	0.88478	1.16047	1
Relative count	TBNK	TB_ry_Trait525	CD8dim %T cell	GCST90001597	Inverse variance weighted	15	8.36787e-06	0.0631883	0.999894	-0.123841	0.123857	1.00001	0.883521	1.13185	1

## Sheet: Tbale S3
Table S3. Positive resuls under relaxed threshold
TraitType	Panel	StatisticalTraitName	Trait	id.exposure	method	nsnp	b	se	pval	lo_ci	up_ci	or	or_lci95	or_uci95	p_IVW_adj
Relative count	Monocyte	N_MONO_Trait514	CD14- CD16+ monocyte %monocyte	GCST90001584	MR Egger	32	-0.0865302	0.0302644	0.00765617	-0.145848	-0.0272119	0.917108	0.864289	0.973155	0.00632161
Relative count	Monocyte	N_MONO_Trait514	CD14- CD16+ monocyte %monocyte	GCST90001584	Weighted median	32	-0.0705457	0.024741	0.00435305	-0.119038	-0.0220535	0.931885	0.887774	0.978188	0.00632161
Relative count	Monocyte	N_MONO_Trait514	CD14- CD16+ monocyte %monocyte	GCST90001584	Inverse variance weighted	32	-0.0729101	0.0163899	8.64789e-06	-0.105034	-0.0407859	0.929684	0.900294	0.960035	0.00632161
Relative count	Monocyte	N_MONO_Trait514	CD14- CD16+ monocyte %monocyte	GCST90001584	Simple mode	32	-0.034862	0.0452875	0.44725	-0.123626	0.0539016	0.965739	0.883711	1.05538	0.00632161
Relative count	Monocyte	N_MONO_Trait514	CD14- CD16+ monocyte %monocyte	GCST90001584	Weighted mode	32	-0.0600268	0.0401907	0.145403	-0.1388	0.0187469	0.941739	0.870402	1.01892	0.00632161
MFI	B cell	Bcells.trait537	CD27 on CD24+ CD27+	GCST90001798	MR Egger	85	0.0498684	0.0162779	0.00294899	0.0179637	0.0817731	1.05113	1.01813	1.08521	0.0116587
MFI	B cell	Bcells.trait537	CD27 on CD24+ CD27+	GCST90001798	Weighted median	85	0.0398184	0.0134164	0.00299849	0.0135223	0.0661146	1.04062	1.01361	1.06835	0.0116587
MFI	B cell	Bcells.trait537	CD27 on CD24+ CD27+	GCST90001798	Inverse variance weighted	85	0.0354274	0.00820999	1.5949e-05	0.0193358	0.051519	1.03606	1.01952	1.05287	0.0116587
MFI	B cell	Bcells.trait537	CD27 on CD24+ CD27+	GCST90001798	Simple mode	85	0.0300228	0.0259396	0.250386	-0.0208189	0.0808645	1.03048	0.979396	1.08422	0.0116587
MFI	B cell	Bcells.trait537	CD27 on CD24+ CD27+	GCST90001798	Weighted mode	85	0.0285149	0.0156488	0.0719859	-0.00215666	0.0591866	1.02893	0.997846	1.06097	0.0116587
MFI	B cell	Bcells.trait574	CD27 on sw mem	GCST90001808	MR Egger	80	0.0651668	0.0209556	0.00261442	0.0240938	0.10624	1.06734	1.02439	1.11209	0.0632702
MFI	B cell	Bcells.trait574	CD27 on sw mem	GCST90001808	Weighted median	80	0.040049	0.0150167	0.00765391	0.0106163	0.0694817	1.04086	1.01067	1.07195	0.0632702
MFI	B cell	Bcells.trait574	CD27 on sw mem	GCST90001808	Inverse variance weighted	80	0.0346353	0.00882318	8.6553e-05	0.0173419	0.0519288	1.03524	1.01749	1.0533	0.0632702
MFI	B cell	Bcells.trait574	CD27 on sw mem	GCST90001808	Simple mode	80	0.0524177	0.0284205	0.0688788	-0.00328645	0.108122	1.05382	0.996719	1.11418	0.0632702
MFI	B cell	Bcells.trait574	CD27 on sw mem	GCST90001808	Weighted mode	80	0.0392463	0.0191751	0.0440101	0.00166308	0.0768296	1.04003	1.00166	1.07986	0.0632702
MFI	B cell	Bcells.trait561	CD27 on IgD+ CD24+	GCST90001800	MR Egger	68	0.0319155	0.0175119	0.0729088	-0.00240782	0.0662389	1.03243	0.997595	1.06848	0.0843661
MFI	B cell	Bcells.trait561	CD27 on IgD+ CD24+	GCST90001800	Weighted median	68	0.0340116	0.0151899	0.0251498	0.00423939	0.0637837	1.0346	1.00425	1.06586	0.0843661
MFI	B cell	Bcells.trait561	CD27 on IgD+ CD24+	GCST90001800	Inverse variance weighted	68	0.0361629	0.00937914	0.000115412	0.0177798	0.054546	1.03682	1.01794	1.05606	0.0843661
MFI	B cell	Bcells.trait561	CD27 on IgD+ CD24+	GCST90001800	Simple mode	68	0.0216063	0.0294974	0.466429	-0.0362086	0.0794212	1.02184	0.964439	1.08266	0.0843661
MFI	B cell	Bcells.trait561	CD27 on IgD+ CD24+	GCST90001800	Weighted mode	68	0.0332805	0.0204951	0.109108	-0.00688982	0.0734509	1.03384	0.993134	1.07622	0.0843661

## Sheet: Table S4A
Table S4A. Exam of pleiotropy in positive results
id.exposure	egger_intercept	se	pval
ebi-a-GCST90001584	0.00298246	0.00557123	0.596366
ebi-a-GCST90001798	-0.00426949	0.0041556	0.307214
ebi-a-GCST90001808	-0.00810216	0.00504407	0.112255
ebi-a-GCST90001800	0.00114286	0.00397921	0.774854

## Sheet: Table S4B
Table S4A. Exam of heterogeneity in positive results
id.exposure	method	Q	Q_df	Q_pval
ebi-a-GCST90001584	MR Egger	25.6499	30	0.692874
ebi-a-GCST90001584	Inverse variance weighted	25.9365	31	0.724361
ebi-a-GCST90001798	MR Egger	72.3082	83	0.79277
ebi-a-GCST90001798	Inverse variance weighted	73.3638	84	0.789884
ebi-a-GCST90001808	MR Egger	59.0226	78	0.946212
ebi-a-GCST90001808	Inverse variance weighted	61.6027	79	0.926051
ebi-a-GCST90001800	MR Egger	61.3627	66	0.638731
ebi-a-GCST90001800	Inverse variance weighted	61.4452	67	0.668496

## Sheet: Table S4C
Table S4C. MR-PRESSO analysis for effects of identified immune cells on lung carcinoma risk
traits	beta	se	Tstat	or	or_low	or_up	pval	globalP
CD14- CD16+ monocyte %monocyte	-0.0729101	0.0149917	-4.86337	0.929684	0.902764	0.957407	3.17627e-05	0.765
CD27 on CD24+ CD27+ B cell	0.0354274	0.00767262	4.61738	1.03606	1.0206	1.05176	1.38536e-05	0.81
CD27 on switched memory B cell	0.0346353	0.00779133	4.44537	1.03524	1.01955	1.05117	2.83081e-05	0.929
CD27 on IgD+ CD24+ B cell	0.0361629	0.00898193	4.02618	1.03682	1.01873	1.05524	0.000146913	0.681

## Sheet: Table S5
Table S5. The Process of SNP Filtering for Immunophenotypes Analyzed with Phenoscanner
SNP	CHR	POS	A1	A2	Lung carcinoma			pheonscanner
					BETA	SE	P	immune cells	smoking	MR_KEEP
rs71658797	1	77967507	A	T	0.127764	0.019257	3.25344e-11	0	0	TRUE
rs7705526	5	1285974	A	C	0.117126	0.013259	1.01232e-18	1	0	FALSE
rs380286	5	1320247	A	G	-0.141287	0.011893	1.51444e-32	0	0	TRUE
rs2893843	6	26338697	G	A	-0.072331	0.012064	2.02552e-09	1	0	FALSE
rs501942	6	31840477	T	C	0.16986	0.019183	8.40372e-19	1	0	FALSE
rs239935	6	167411788	G	A	0.066847	0.011753	1.28957e-08	0	0	TRUE
rs11780471	8	27344719	A	G	-0.141138	0.025021	1.69397e-08	0	0	TRUE
rs1629083	11	118126576	C	T	0.067017	0.011772	1.24993e-08	0	0	TRUE
rs7953330	12	998819	C	G	-0.087266	0.012689	6.10032e-12	0	0	TRUE
rs11571833	13	32972626	T	A	0.472187	0.05839	6.1243e-16	0	0	TRUE
rs4774488	15	47491291	C	T	0.06581	0.011945	3.60204e-08	0	0	TRUE
rs77468143	15	49376624	G	T	-0.082663	0.013532	1.0033e-09	0	0	TRUE
rs55781567	15	78857986	G	C	0.260379	0.012068	3.07573e-103	0	1	FALSE
rs151118057	15	78988620	A	G	-0.293875	0.051213	9.56279e-09	0	0	TRUE
rs56113850	19	41353107	T	C	-0.122792	0.013779	5.01845e-19	0	1	FALSE

## Sheet: Table S6
Table S6. Distribution of SNPs Across Multiple Immunophenotypes
SNPs	Numbers of appearance in distinct immunophenotypes	Acession number	traits
rs10002165	1	GCST90001594	DP (CD4+CD8+) AC
rs10003087	2	GCST90001572, GCST90001574	TD DN (CD4-CD8-) AC, TD DN (CD4-CD8-) %T cell
rs1000411	1	GCST90001933	CD25 on CD45RA- CD4 not Treg
rs10005419	1	GCST90001812	CD38 on IgD+ CD38br
rs10008912	1	GCST90001871	HVEM on T cell
rs10011663	1	GCST90001525	CD33dim HLA DR+ CD11b+ AC
rs10013442	1	GCST90001536	CD45RA- CD4+ %T cell
rs10013469	1	GCST90001535	CD45RA- CD4+ %CD4+
rs10018308	1	GCST90001407	Memory B cell AC
rs10022333	1	GCST90002098	CD45RA on naive CD4+
rs10022829	2	GCST90001952, GCST90001955	CD33 on Mo MDSC , CD33 on Im MDSC
rs10024641	1	GCST90001927	CD127 on CD8br
rs10025005	1	GCST90001525	CD33dim HLA DR+ CD11b+ AC
rs10025910	1	GCST90001689	CD28+ CD45RA+ CD8br %CD8br
rs10029045	1	GCST90001582	CD14+ CD16- monocyte AC
rs1002938	9	GCST90001489, GCST90001495, GCST90001658, GCST90001659, GCST90001660, GCST90001670, GCST90001671, GCST90001672, GCST90002030	CD39+ activated Treg AC, CD39+ secreting Treg AC, CD39+ CD4+ %T cell, CD39+ CD4+ %CD4+, CD39+ CD4+ AC, CD39+ CD8br %T cell, CD39+ CD8br %CD8br, CD39+ CD8br AC, CD39 on CD39+ activated Treg
rs10033650	1	GCST90001949	CD33 on CD33dim HLA DR+ CD11b-
rs10035567	1	GCST90001549	CM CD8br %CD8br
rs10036919	1	GCST90001990	CD64 on CD14- CD16+ monocyte
rs10039960	1	GCST90001760	CD20 on unsw mem
rs10040274	2	GCST90001590, GCST90001601	CD4+ AC, Lymphocyte AC
rs10042327	1	GCST90001409	Naive-mature B cell AC
rs10042722	1	GCST90001865	CD3 on CD28- CD8br
rs10042952	1	GCST90001797	CD27 on CD20- CD38-
rs10044521	2	GCST90002067, GCST90002069	CD4 on CD39+ activated Treg , CD4 on CD39+ secreting Treg
rs1004687	1	GCST90002041	CD45 on lymphocyte
rs10047088	1	GCST90001959	CD4 on HLA DR+ CD4+
rs10047347	1	GCST90001760	CD20 on unsw mem
rs10047878	2	GCST90001783, GCST90001795	CD25 on IgD+ CD38br, CD25 on transitional
rs10051472	2	GCST90001590, GCST90001603	CD4+ AC, T cell AC
rs1005237	1	GCST90001698	CD45RA+ CD28- CD8br AC
rs10052603	1	GCST90001625	HLA DR+ CD4+ %T cell
rs10052651	1	GCST90001642	B cell AC
rs1005522	1	GCST90001751	CD20 on IgD+ CD38br
rs10056811	1	GCST90001768	CD24 on IgD+ CD38br
rs10058962	1	GCST90001911	CD45 on NK
rs10059458	1	GCST90001489	CD39+ activated Treg AC
rs1006368	3	GCST90001969, GCST90002076, GCST90002084	FSC-A on NK, SSC-A on NK, SSC-A on NKT
rs10067057	1	GCST90001698	CD45RA+ CD28- CD8br AC
rs1007033	1	GCST90001695	CD45RA- CD28- CD8br AC
rs10071113	1	GCST90001713	BAFF-R on IgD- CD38br
rs10071982	1	GCST90001983	CD14 on CD14+ CD16+ monocyte
rs1007337	2	GCST90001747, GCST90001752	CD20 on IgD+ CD24-, CD20 on IgD+ CD38dim
rs10073475	1	GCST90001816	CD38 on naive-mature B cell
rs1007579	1	GCST90001805	CD27 on memory B cell
rs10076053	1	GCST90001820	IgD on IgD+ CD24+
rs1007713	1	GCST90001766	CD24 on IgD+ CD38-
rs10080768	1	GCST90001514	HSC AC
rs10081735	1	GCST90002004	CCR2 on CD14+ CD16- monocyte
rs10082958	1	GCST90001530	Mo MDSC AC
rs10083033	1	GCST90001859	CD3 on CD8br
rs1008425	1	GCST90001630	CD8br NKT AC
rs10086961	2	GCST90001483, GCST90001485	CD39+ resting Treg AC, CD39+ resting Treg % CD4 Treg
rs10089520	1	GCST90001932	CD127 on CD45RA+ CD4+
rs10090960	2	GCST90001872, GCST90001881	HVEM on naive CD8br , HVEM on CD8br
rs10091979	1	GCST90002119	CD8 on CD28+ CD45RA+ CD8br
rs10094039	1	GCST90001582	CD14+ CD16- monocyte AC
rs10103048	1	GCST90001429	IgD+ CD38br %lymphocyte
rs10103683	1	GCST90002002	PDL-1 on monocyte
rs10105402	1	GCST90001921	CD45 on HLA DR+ CD8br
rs10106165	2	GCST90001698, GCST90001700	CD45RA+ CD28- CD8br AC, CD45RA+ CD28- CD8br %T cell
rs10107063	1	GCST90001663	CD28- CD8dim AC
rs10108273	1	GCST90001768	CD24 on IgD+ CD38br
rs10111943	1	GCST90001461	DC AC
rs10112702	1	GCST90001520	CD33br HLA DR+ CD14dim AC
rs10114587	1	GCST90002099	CD4RA on TD CD4+
rs10115790	1	GCST90002027	CD4 on CD45RA+ CD4+
rs10116430	1	GCST90001488	Activated Treg %CD4
rs10118740	1	GCST90001647	NK %lymphocyte
rs10119513	1	GCST90001432	Unsw Mem %lymphocyte
rs10122230	1	GCST90002025	CD4 on EM CD4+
rs10125165	1	GCST90001773	CD24 on sw mem
rs10128455	7	GCST90001483, GCST90001484, GCST90001485, GCST90001489, GCST90001491, GCST90001495, GCST90001497	CD39+ resting Treg AC, CD39+ resting Treg %resting Treg, CD39+ resting Treg % CD4 Treg, CD39+ activated Treg AC, CD39+ activated Treg %CD4 Treg, CD39+ secreting Treg AC, CD39+ secreting Treg %CD4 Treg
rs10130058	1	GCST90002012	CX3CR1 on CD14- CD16+ monocyte
rs10130428	1	GCST90002067	CD4 on CD39+ activated Treg
rs1013135	1	GCST90002106	HLA DR on DC
rs10134215	1	GCST90001667	CD28+ CD45RA- CD8dim %T cell
rs10138570	1	GCST90002062	CD4 on CD28+ CD4+
rs10138660	4	GCST90001820, GCST90001821, GCST90001824, GCST90001826	IgD on IgD+ CD24+, IgD on IgD+ CD24-, IgD on IgD+ CD38br, IgD on unsw mem
rs10139012	1	GCST90001858	CD3 on CD45RA+ CD4+
rs10140974	1	GCST90001698	CD45RA+ CD28- CD8br AC
rs10142082	1	GCST90001975	FSC-A on HLA DR+ T cell
rs10145270	1	GCST90002086	SSC-A on HLA DR+ CD8br
rs1015011	1	GCST90001673	CD28- CD127- CD25++ CD8br %T cell
rs10150976	1	GCST90002040	CD80 on granulocyte
rs10151675	1	GCST90001921	CD45 on HLA DR+ CD8br
rs10152591	1	GCST90001627	HLA DR+ CD8br AC
rs1015298	1	GCST90002007	HLA DR on CD14+ CD16+ monocyte
rs10155189	1	GCST90001706	BAFF-R on IgD+ CD38- naive
rs10155782	1	GCST90001698	CD45RA+ CD28- CD8br AC
rs10158474	1	GCST90001578	Transitional %lymphocyte
rs1015952	1	GCST90001917	CD45 on CD8br
rs10159602	2	GCST90001484, GCST90001485	CD39+ resting Treg %resting Treg, CD39+ resting Treg % CD4 Treg
rs10159645	1	GCST90001698	CD45RA+ CD28- CD8br AC
rs10159774	1	GCST90002032	CD39 on CD39+ CD4+
rs10162314	1	GCST90001736	CD19 on memory B cell
rs10164401	1	GCST90001467	CD86+ plasmacytoid DC %DC
rs10164761	2	GCST90001946, GCST90001952	CD33 on CD14+ monocyte, CD33 on Mo MDSC
rs10166631	2	GCST90001493, GCST90001499	Secreting Treg % CD4 Treg, Activated & resting Treg % CD4 Treg
rs10169360	1	GCST90001710	BAFF-R on IgD- CD24-
rs10169719	1	GCST90001905	CD86 on monocyte
rs10170363	1	GCST90001467	CD86+ plasmacytoid DC %DC
rs1017102	1	GCST90002086	SSC-A on HLA DR+ CD8br
rs10171072	1	GCST90001682	CD127- CD8br %T cell
rs10171238	2	GCST90001753, GCST90001754	CD20 on IgD- CD24-, CD20 on IgD- CD27-
rs10172031	1	GCST90002078	SSC-A on granulocyte
rs10174322	2	GCST90001653, GCST90001656	CD28- DN (CD4-CD8-) %DN, CD28+ DN (CD4-CD8-) %DN
rs10175058	1	GCST90001796	CD27 on CD20-
rs10176830	2	GCST90001699, GCST90001700	CD45RA+ CD28- CD8br %CD8br, CD45RA+ CD28- CD8br %T cell
rs10177879	1	GCST90001935	CD25 on CD39+ CD4 Treg
rs10178070	2	GCST90001551, GCST90001690	Naive CD8br AC, CD28+ CD45RA+ CD8br AC
rs10178517	1	GCST90001683	CD127- CD8br %CD8br
rs10178924	1	GCST90001514	HSC AC
rs10179730	1	GCST90001959	CD4 on HLA DR+ CD4+
rs10181413	1	GCST90002118	CD8 on CD28+ CD45RA- CD8br
rs10183338	3	GCST90001553, GCST90001688, GCST90001974	Naive CD8br %T cell, CD28+ CD45RA+ CD8br %T cell, FSC-A on CD8br
rs10183967	1	GCST90001975	FSC-A on HLA DR+ T cell
rs1018453	1	GCST90001846	CD3 on CM CD8br
rs10184974	1	GCST90001659	CD39+ CD4+ %CD4+
rs10185095	2	GCST90002118, GCST90002119	CD8 on CD28+ CD45RA- CD8br , CD8 on CD28+ CD45RA+ CD8br
rs1018576	1	GCST90001507	CD25hi CD45RA+ CD4 not Treg AC
rs1018634	1	GCST90002030	CD39 on CD39+ activated Treg
rs10188255	2	GCST90001631, GCST90001632	CD8br NKT %T cell, CD8br NKT %lymphocyte
rs1018850	1	GCST90002040	CD80 on granulocyte
rs1018969	1	GCST90001524	Gr MDSC AC
rs10191360	1	GCST90001514	HSC AC
rs10191966	3	GCST90001971, GCST90001972, GCST90001974	FSC-A on lymphocyte, FSC-A on T cell, FSC-A on CD8br
rs10192011	2	GCST90001731, GCST90001732	CD19 on IgD- CD24-, CD19 on IgD- CD27-
rs10192574	1	GCST90001583	Monocyte AC
rs1019348	1	GCST90001992	CCR2 on CD14+ CD16+ monocyte
rs10193587	1	GCST90002072	SSC-A on plasmacytoid DC
rs10195369	1	GCST90001849	CD3 on HLA DR+ CD4+
rs10198501	1	GCST90002098	CD45RA on naive CD4+
rs10200651	1	GCST90002018	CCR2 on granulocyte
rs10200667	1	GCST90002022	CD4 on CD4+
rs10202116	1	GCST90001866	CD3 on CD39+ CD8br
rs10202811	1	GCST90002074	SSC-A on CD14+ monocyte
rs10203995	2	GCST90001508, GCST90001509	CD25hi CD45RA+ CD4 not Treg %CD4+, CD25hi CD45RA+ CD4 not Treg %T cell
rs1020462	1	GCST90001591	CD4+ %T cell
rs10205121	6	GCST90001555, GCST90001561, GCST90001562, GCST90001696, GCST90002098, GCST90002102	EM CD8br %CD8br, CD45RA+ CD8br %CD8br, CD45RA+ CD8br %T cell, CD45RA- CD28- CD8br %CD8br, CD45RA on naive CD4+ , CD45RA on resting Treg
rs10205333	1	GCST90001518	CD33br HLA DR+ CD14- AC
rs10205835	1	GCST90001888	CD28 on CD39+ secreting Treg
rs10205992	1	GCST90002119	CD8 on CD28+ CD45RA+ CD8br
rs10206629	1	GCST90001537	CM CD4+ AC
rs10212061	1	GCST90001479	CD4 Treg %T cell
rs10215082	1	GCST90002078	SSC-A on granulocyte
rs10216993	1	GCST90001732	CD19 on IgD- CD27-
rs10218544	1	GCST90001989	CD40 on CD14- CD16+ monocyte
rs1021867	1	GCST90002116	HLA DR on B cell
rs1022084	1	GCST90001884	CD16-CD56 on NK
rs10221090	1	GCST90002089	CD11c on monocyte
rs10224609	1	GCST90002047	CD45 on Gr MDSC
rs10225877	1	GCST90001571	EM DN (CD4-CD8-) %T cell
rs10226722	1	GCST90001391	IgD+ %B cell
rs10227905	1	GCST90001449	CD11c+ monocyte %monocyte
rs1022818	1	GCST90001808	CD27 on sw mem
rs10228863	1	GCST90001825	IgD on IgD+ CD38dim
rs10229549	1	GCST90002026	CD4 on TD CD4+
rs10230422	1	GCST90001535	CD45RA- CD4+ %CD4+
rs10230431	1	GCST90002039	CD80 on monocyte
rs10231147	1	GCST90001819	CD38 on transitional
rs1023388	1	GCST90002040	CD80 on granulocyte
rs10234570	1	GCST90002060	CD8 on HLA DR+ CD8br
rs10236337	1	GCST90001966	FSC-A on granulocyte
rs10237725	1	GCST90001897	CD28 on CD39+ CD8br
rs10242630	1	GCST90001689	CD28+ CD45RA+ CD8br %CD8br
rs10243011	1	GCST90001718	BAFF-R on sw mem
rs10244152	2	GCST90002033, GCST90002078	CD39 on granulocyte , SSC-A on granulocyte
rs10244964	2	GCST90001619, GCST90001620	HLA DR+ T cell%T cell, HLA DR+ T cell%lymphocyte
rs10245878	1	GCST90001774	CD24 on transitional
rs10245930	1	GCST90001538	CM CD4+ %CD4+
rs1024619	1	GCST90002012	CX3CR1 on CD14- CD16+ monocyte
rs10247216	1	GCST90001496	CD39+ secreting Treg %secreting Treg
rs10248630	1	GCST90001466	CD86+ plasmacytoid DC AC
rs10252843	1	GCST90002043	CD45 on CD33br HLA DR+ CD14dim
rs10256019	1	GCST90001621	NKT AC
rs10257188	1	GCST90002078	SSC-A on granulocyte
rs10257997	1	GCST90001455	CD62L- HLA DR++ monocyte %monocyte
rs10265656	1	GCST90001392	IgD+ CD38br AC
rs10269315	1	GCST90001535	CD45RA- CD4+ %CD4+
rs10270812	1	GCST90001410	IgD- CD38br %B cell
rs10273088	1	GCST90001708	BAFF-R on IgD+ CD38br
rs10276305	1	GCST90001698	CD45RA+ CD28- CD8br AC
rs10276441	1	GCST90001631	CD8br NKT %T cell
rs10276990	3	GCST90001993, GCST90002002, GCST90002006	PDL-1 on CD14+ CD16- monocyte, PDL-1 on monocyte, CD64 on monocyte
rs1027700	2	GCST90001979, GCST90002005	CD16 on CD14- CD16+ monocyte, CD16 on CD14+ CD16+ monocyte
rs10277136	1	GCST90001823	IgD on IgD+ CD38- unsw mem
rs10280171	1	GCST90001865	CD3 on CD28- CD8br
rs10281189	1	GCST90001993	PDL-1 on CD14+ CD16- monocyte
rs10282551	1	GCST90001641	CD3- lymphocyte %leukocyte
rs1028334	1	GCST90001513	CD4 Treg AC
rs1035210	1	GCST90002030	CD39 on CD39+ activated Treg
rs1037633	2	GCST90001824, GCST90001828	IgD on IgD+ CD38br, IgD on transitional
rs10399998	1	GCST90002032	CD39 on CD39+ CD4+
rs10401190	2	GCST90001786, GCST90001787	CD25 on IgD- CD27-, CD25 on IgD- CD38-
rs10401247	2	GCST90001946, GCST90001949	CD33 on CD14+ monocyte, CD33 on CD33dim HLA DR+ CD11b-
rs10401901	1	GCST90001883	CD16-CD56 on NKT
rs10403271	2	GCST90001948, GCST90001949	CD33 on CD33dim HLA DR+ CD11b+ , CD33 on CD33dim HLA DR+ CD11b-
rs10404710	1	GCST90001677	CD28- CD25++ CD8br %CD8br
rs10407329	5	GCST90001948, GCST90001952, GCST90001953, GCST90001954, GCST90001955	CD33 on CD33dim HLA DR+ CD11b+ , CD33 on Mo MDSC , CD33 on CD33dim HLA DR- , CD33 on basophil , CD33 on Im MDSC
rs10408266	3	GCST90001745, GCST90001757, GCST90001761	CD20 on CD24+ CD27+, CD20 on IgD- CD38dim, CD20 on sw mem
rs10409679	1	GCST90001521	CD33br HLA DR+ CD14dim %CD33br HLA DR+
rs10410260	1	GCST90002049	CD45 on Mo MDSC
rs10410390	1	GCST90001601	Lymphocyte AC
rs10410907	1	GCST90001475	HLA DR++ monocyte %monocyte
rs10411493	1	GCST90001918	CD45 on HLA DR+ T cell
rs10411666	1	GCST90001553	Naive CD8br %T cell
rs10411958	1	GCST90001673	CD28- CD127- CD25++ CD8br %T cell
rs10413329	2	GCST90001675, GCST90001678	CD28- CD127- CD25++ CD8br AC, CD28- CD25++ CD8br AC
rs1041345	1	GCST90001986	CD14 on CD14+ CD16- monocyte
rs10415710	1	GCST90001921	CD45 on HLA DR+ CD8br
rs10416809	1	GCST90002036	CD80 on CD62L+ myeloid DC
rs1041737	1	GCST90001492	Secreting Treg AC
rs10418888	1	GCST90001643	B cell % CD3- lymphocyte
rs10419309	2	GCST90001529, GCST90002090	CD66b++ myeloid cell AC, CD11c on granulocyte
rs10419337	1	GCST90001953	CD33 on CD33dim HLA DR-
rs10419722	1	GCST90001951	CD33 on CD66b++ myeloid cell
rs10420273	1	GCST90001836	CD66b on CD66b++ myeloid cell
rs10420460	1	GCST90001733	CD19 on IgD- CD38-
rs10420738	1	GCST90001955	CD33 on Im MDSC
rs10421176	1	GCST90001814	CD38 on IgD- CD38br
rs10422831	1	GCST90002029	CD39 on CD39+ CD8br
rs10422871	1	GCST90002084	SSC-A on NKT
rs10422969	1	GCST90001572	TD DN (CD4-CD8-) AC
rs10425426	1	GCST90001976	FSC-A on NKT
rs10426037	2	GCST90001946, GCST90001948	CD33 on CD14+ monocyte, CD33 on CD33dim HLA DR+ CD11b+
rs10426452	2	GCST90001722, GCST90001744	CD19 on CD20- CD38- , CD20 on CD20- CD38-
rs1042663	1	GCST90002112	HLA DR on CD33- HLA DR+
rs10427757	1	GCST90001807	CD27 on PB/PC
rs10427883	3	GCST90001704, GCST90001716, GCST90001720	BAFF-R on IgD+ CD24-, BAFF-R on naive-mature B cell, BAFF-R on transitional
rs10427900	7	GCST90001702, GCST90001703, GCST90001708, GCST90001712, GCST90001715, GCST90001717, GCST90001718	BAFF-R on CD24+ CD27+, BAFF-R on IgD+ CD24+, BAFF-R on IgD+ CD38br, BAFF-R on IgD- CD38-, BAFF-R on memory B cell, BAFF-R on unsw mem, BAFF-R on sw mem
rs1042881	1	GCST90002002	PDL-1 on monocyte
rs10430659	2	GCST90001658, GCST90001660	CD39+ CD4+ %T cell, CD39+ CD4+ AC
rs10432517	2	GCST90001891, GCST90001963	CD28 on CD45RA- CD4 not Treg , FSC-A on myeloid DC
rs10433403	1	GCST90001974	FSC-A on CD8br
rs10435954	1	GCST90001833	CD62L on CD62L+ DC
rs10436881	1	GCST90001585	CD14+ CD16+ monocyte %monocyte
rs10438450	1	GCST90002114	HLA DR on HLA DR+ CD4+
rs10444067	1	GCST90001484	CD39+ resting Treg %resting Treg
rs10444793	3	GCST90001395, GCST90001396, GCST90001431	IgD+ CD38- %B cell, IgD+ CD38- AC, IgD+ CD38- %lymphocyte
rs10445829	1	GCST90001911	CD45 on NK
rs10447212	1	GCST90001896	CD28 on CD28+ CD45RA+ CD8br
rs1044722	1	GCST90002007	HLA DR on CD14+ CD16+ monocyte
rs10448591	3	GCST90001708, GCST90001709, GCST90001720	BAFF-R on IgD+ CD38br, BAFF-R on IgD+ CD38dim, BAFF-R on transitional
rs10448601	13	GCST90001702, GCST90001703, GCST90001704, GCST90001705, GCST90001710, GCST90001711, GCST90001712, GCST90001715, GCST90001716, GCST90001717, GCST90001718, GCST90001719, GCST90001829	BAFF-R on CD24+ CD27+, BAFF-R on IgD+ CD24+, BAFF-R on IgD+ CD24-, BAFF-R on IgD+ CD38-, BAFF-R on IgD- CD24-, BAFF-R on IgD- CD27-, BAFF-R on IgD- CD38-, BAFF-R on memory B cell, BAFF-R on naive-mature B cell, BAFF-R on unsw mem, BAFF-R on sw mem, BAFF-R on IgD+, BAFF-R on B cell
rs10450393	1	GCST90002031	CD39 on CD39+ secreting Treg
rs10456250	1	GCST90001667	CD28+ CD45RA- CD8dim %T cell
rs10456424	3	GCST90001746, GCST90001760, GCST90001762	CD20 on IgD+ CD24+, CD20 on unsw mem, CD20 on IgD+
rs10463714	1	GCST90002026	CD4 on TD CD4+
rs10474365	1	GCST90001553	Naive CD8br %T cell
rs1047483	1	GCST90001529	CD66b++ myeloid cell AC
rs1048027	1	GCST90002009	HLA DR on CD14- CD16-
rs10483184	1	GCST90001860	CD3 on CD39+ CD4+
rs10484068	1	GCST90001698	CD45RA+ CD28- CD8br AC
rs10485474	1	GCST90001539	CM CD4+ %T cell
rs10488833	2	GCST90001967, GCST90002074	FSC-A on CD14+ monocyte, SSC-A on CD14+ monocyte
rs10489185	1	GCST90001450	CD62L- monocyte AC
rs10489636	1	GCST90001989	CD40 on CD14- CD16+ monocyte
rs10490665	1	GCST90002098	CD45RA on naive CD4+
rs10490700	1	GCST90001595	DP (CD4+CD8+) %T cell
rs10491111	1	GCST90001700	CD45RA+ CD28- CD8br %T cell
rs1049130	1	GCST90001823	IgD on IgD+ CD38- unsw mem
rs10491313	1	GCST90001854	CD3 on CD39+ activated Treg
rs10491456	1	GCST90001774	CD24 on transitional
rs10492302	1	GCST90001431	IgD+ CD38- %lymphocyte
rs10492689	2	GCST90001963, GCST90001965	FSC-A on myeloid DC , FSC-A on monocyte
rs10492710	2	GCST90001698, GCST90001700	CD45RA+ CD28- CD8br AC, CD45RA+ CD28- CD8br %T cell
rs10493766	1	GCST90001396	IgD+ CD38- AC
rs10494275	2	GCST90001987, GCST90002006	CD64 on CD14+ CD16- monocyte , CD64 on monocyte
rs10494422	1	GCST90001519	CD33br HLA DR+ CD14- %CD33br HLA DR+
rs10494458	2	GCST90001842, GCST90001858	CD3 on Naive CD4+, CD3 on CD45RA+ CD4+
rs10494895	1	GCST90001728	CD19 on IgD+ CD38- unsw mem
rs10495086	1	GCST90001779	CD25 on IgD+ CD24-
rs10495355	1	GCST90001539	CM CD4+ %T cell
rs1049679	1	GCST90001801	CD27 on IgD+ CD38- unsw mem
rs10497440	1	GCST90001591	CD4+ %T cell
rs1049814	1	GCST90001961	CD25 on CD39+ CD4+
rs10499012	2	GCST90001695, GCST90001697	CD45RA- CD28- CD8br AC, CD45RA- CD28- CD8br %T cell
rs10499824	2	GCST90001996, GCST90001997	CX3CR1 on CD14+ CD16+ monocyte, CX3CR1 on CD14+ CD16- monocyte
rs10501383	2	GCST90001755, GCST90001761	CD20 on IgD- CD38-, CD20 on sw mem
rs10501444	1	GCST90002031	CD39 on CD39+ secreting Treg
rs10501464	1	GCST90002027	CD4 on CD45RA+ CD4+
rs10505439	1	GCST90001417	CD24+ CD27+ %B cell
rs10505739	2	GCST90001698, GCST90001700	CD45RA+ CD28- CD8br AC, CD45RA+ CD28- CD8br %T cell
rs10507053	2	GCST90002066, GCST90002070	CD4 on activated Treg , CD4 on activated & secreting Treg
rs1050823	1	GCST90002063	CD4 on CD4 Treg
rs10508717	1	GCST90001881	HVEM on CD8br
rs10509573	1	GCST90001933	CD25 on CD45RA- CD4 not Treg
rs10509669	5	GCST90001491, GCST90001496, GCST90002030, GCST90002031, GCST90002032	CD39+ activated Treg %CD4 Treg, CD39+ secreting Treg %secreting Treg, CD39 on CD39+ activated Treg , CD39 on CD39+ secreting Treg , CD39 on CD39+ CD4+
rs10509687	5	GCST90001483, GCST90001484, GCST90001485, GCST90001491, GCST90001495	CD39+ resting Treg AC, CD39+ resting Treg %resting Treg, CD39+ resting Treg % CD4 Treg, CD39+ activated Treg %CD4 Treg, CD39+ secreting Treg AC
rs10509696	4	GCST90001670, GCST90001671, GCST90001672, GCST90002069	CD39+ CD8br %T cell, CD39+ CD8br %CD8br, CD39+ CD8br AC, CD4 on CD39+ secreting Treg
rs10509714	6	GCST90001489, GCST90001495, GCST90001660, GCST90002030, GCST90002031, GCST90002032	CD39+ activated Treg AC, CD39+ secreting Treg AC, CD39+ CD4+ AC, CD39 on CD39+ activated Treg , CD39 on CD39+ secreting Treg , CD39 on CD39+ CD4+
rs10509739	5	GCST90001659, GCST90001660, GCST90001670, GCST90001671, GCST90001672	CD39+ CD4+ %CD4+, CD39+ CD4+ AC, CD39+ CD8br %T cell, CD39+ CD8br %CD8br, CD39+ CD8br AC
rs10510189	1	GCST90001951	CD33 on CD66b++ myeloid cell
rs10510244	2	GCST90001555, GCST90001561	EM CD8br %CD8br, CD45RA+ CD8br %CD8br
rs10511150	1	GCST90001488	Activated Treg %CD4
rs10511609	1	GCST90002110	HLA DR on CD33dim HLA DR+ CD11b+
rs10512752	1	GCST90001698	CD45RA+ CD28- CD8br AC
rs10513789	1	GCST90001412	IgD+ CD24+ AC
rs1051488	4	GCST90001536, GCST90001560, GCST90001690, GCST90001692	CD45RA- CD4+ %T cell, CD45RA+ CD8br AC, CD28+ CD45RA+ CD8br AC, CD28+ CD45RA- CD8br %CD8br
rs10515946	1	GCST90001531	CD33dim HLA DR- AC
rs10517119	1	GCST90001668	CD28+ CD45RA- CD8dim %CD8dim
rs10517576	1	GCST90001959	CD4 on HLA DR+ CD4+
rs10518007	1	GCST90001741	CD19 on IgD+
rs10518646	1	GCST90001959	CD4 on HLA DR+ CD4+
rs10520274	1	GCST90002039	CD80 on monocyte
rs1053074	1	GCST90001758	CD20 on memory B cell
rs1053726	2	GCST90001684, GCST90002054	CD127- CD8br AC, CD8 on CM CD8br
rs1055890	2	GCST90002104, GCST90002106	HLA DR on myeloid DC, HLA DR on DC
rs1057686	1	GCST90001642	B cell AC
rs106082	1	GCST90001762	CD20 on IgD+
rs1061368	12	GCST90001530, GCST90001946, GCST90001947, GCST90001948, GCST90001949, GCST90001951, GCST90001952, GCST90001953, GCST90001954, GCST90001955, GCST90001956, GCST90001957	Mo MDSC AC, CD33 on CD14+ monocyte, CD33 on CD33br HLA DR+ CD14dim , CD33 on CD33dim HLA DR+ CD11b+ , CD33 on CD33dim HLA DR+ CD11b- , CD33 on CD66b++ myeloid cell, CD33 on Mo MDSC , CD33 on CD33dim HLA DR- , CD33 on basophil , CD33 on Im MDSC , CD33 on CD33br HLA DR+ , CD33 on CD33br HLA DR+ CD14-
rs1063478	2	GCST90002105, GCST90002116	HLA DR on plasmacytoid DC, HLA DR on B cell
rs1064086	3	GCST90001552, GCST90001553, GCST90001689	Naive CD8br %CD8br, Naive CD8br %T cell, CD28+ CD45RA+ CD8br %CD8br
rs10672	1	GCST90001984	HLA DR on CD14- CD16+ monocyte
rs1069981	1	GCST90001929	CD127 on CD28+ CD45RA+ CD8br
rs107140	16	GCST90001702, GCST90001703, GCST90001704, GCST90001705, GCST90001706, GCST90001708, GCST90001709, GCST90001710, GCST90001711, GCST90001712, GCST90001715, GCST90001716, GCST90001717, GCST90001718, GCST90001719, GCST90001829	BAFF-R on CD24+ CD27+, BAFF-R on IgD+ CD24+, BAFF-R on IgD+ CD24-, BAFF-R on IgD+ CD38-, BAFF-R on IgD+ CD38- naive, BAFF-R on IgD+ CD38br, BAFF-R on IgD+ CD38dim, BAFF-R on IgD- CD24-, BAFF-R on IgD- CD27-, BAFF-R on IgD- CD38-, BAFF-R on memory B cell, BAFF-R on naive-mature B cell, BAFF-R on unsw mem, BAFF-R on sw mem, BAFF-R on IgD+, BAFF-R on B cell
rs1071849	1	GCST90002017	CCR2 on monocyte
rs10733309	1	GCST90001801	CD27 on IgD+ CD38- unsw mem
rs10733750	1	GCST90002036	CD80 on CD62L+ myeloid DC
rs10733856	1	GCST90001929	CD127 on CD28+ CD45RA+ CD8br
rs10735302	1	GCST90002046	CD45 on CD33- HLA DR+
rs10735429	2	GCST90001459, GCST90001474	Myeloid DC %DC, Plasmacytoid DC %DC
rs10736095	1	GCST90001484	CD39+ resting Treg %resting Treg
rs10736128	5	GCST90001484, GCST90001485, GCST90002030, GCST90002031, GCST90002032	CD39+ resting Treg %resting Treg, CD39+ resting Treg % CD4 Treg, CD39 on CD39+ activated Treg , CD39 on CD39+ secreting Treg , CD39 on CD39+ CD4+
rs10737202	1	GCST90001729	CD19 on IgD+ CD38br
rs10737502	1	GCST90001979	CD16 on CD14- CD16+ monocyte
rs10737766	2	GCST90001813, GCST90001816	CD38 on IgD+ CD38dim, CD38 on naive-mature B cell
rs10738134	1	GCST90001573	TD DN (CD4-CD8-) %DN
rs10738775	1	GCST90001726	CD19 on IgD+ CD38-
rs10739941	1	GCST90001976	FSC-A on NKT
rs10740011	2	GCST90001517, GCST90001518	CD33br HLA DR+ AC, CD33br HLA DR+ CD14- AC
rs107402	15	GCST90001702, GCST90001703, GCST90001704, GCST90001705, GCST90001708, GCST90001709, GCST90001710, GCST90001711, GCST90001712, GCST90001715, GCST90001716, GCST90001717, GCST90001718, GCST90001719, GCST90001829	BAFF-R on CD24+ CD27+, BAFF-R on IgD+ CD24+, BAFF-R on IgD+ CD24-, BAFF-R on IgD+ CD38-, BAFF-R on IgD+ CD38br, BAFF-R on IgD+ CD38dim, BAFF-R on IgD- CD24-, BAFF-R on IgD- CD27-, BAFF-R on IgD- CD38-, BAFF-R on memory B cell, BAFF-R on naive-mature B cell, BAFF-R on unsw mem, BAFF-R on sw mem, BAFF-R on IgD+, BAFF-R on B cell
rs10740344	1	GCST90001797	CD27 on CD20- CD38-
rs10742701	1	GCST90001937	CD25 on resting Treg
rs10742994	1	GCST90002083	SSC-A on HLA DR+ T cell
rs10743163	2	GCST90001417, GCST90001428	CD24+ CD27+ %B cell, IgD- CD38dim %B cell
rs10743387	1	GCST90001809	CD38 on CD20-
rs10744547	1	GCST90002042	CD45 on CD33br HLA DR+ CD14-
rs10746769	1	GCST90001458	Myeloid DC AC
rs10747856	1	GCST90001871	HVEM on T cell
rs10748128	1	GCST90002073	SSC-A on monocyte
rs10748559	1	GCST90001670	CD39+ CD8br %T cell
rs10748639	4	GCST90001489, GCST90001888, GCST90001892, GCST90001935	CD39+ activated Treg AC, CD28 on CD39+ secreting Treg , CD28 on CD39+ CD4+ , CD25 on CD39+ CD4 Treg
rs10748649	1	GCST90001888	CD28 on CD39+ secreting Treg
rs10748672	13	GCST90001483, GCST90001489, GCST90001495, GCST90001658, GCST90001659, GCST90001660, GCST90001670, GCST90001671, GCST90001672, GCST90001892, GCST90001961, GCST90002031, GCST90002061	CD39+ resting Treg AC, CD39+ activated Treg AC, CD39+ secreting Treg AC, CD39+ CD4+ %T cell, CD39+ CD4+ %CD4+, CD39+ CD4+ AC, CD39+ CD8br %T cell, CD39+ CD8br %CD8br, CD39+ CD8br AC, CD28 on CD39+ CD4+ , CD25 on CD39+ CD4+ , CD39 on CD39+ secreting Treg , CD4 on CD39+ CD4+
rs10748687	11	GCST90001484, GCST90001485, GCST90001491, GCST90001659, GCST90001660, GCST90001670, GCST90001671, GCST90001672, GCST90001961, GCST90002030, GCST90002031	CD39+ resting Treg %resting Treg, CD39+ resting Treg % CD4 Treg, CD39+ activated Treg %CD4 Treg, CD39+ CD4+ %CD4+, CD39+ CD4+ AC, CD39+ CD8br %T cell, CD39+ CD8br %CD8br, CD39+ CD8br AC, CD25 on CD39+ CD4+ , CD39 on CD39+ activated Treg , CD39 on CD39+ secreting Treg
rs10748726	13	GCST90001489, GCST90001491, GCST90001495, GCST90001496, GCST90001497, GCST90001658, GCST90001659, GCST90001660, GCST90001670, GCST90001671, GCST90001672, GCST90002030, GCST90002032	CD39+ activated Treg AC, CD39+ activated Treg %CD4 Treg, CD39+ secreting Treg AC, CD39+ secreting Treg %secreting Treg, CD39+ secreting Treg %CD4 Treg, CD39+ CD4+ %T cell, CD39+ CD4+ %CD4+, CD39+ CD4+ AC, CD39+ CD8br %T cell, CD39+ CD8br %CD8br, CD39+ CD8br AC, CD39 on CD39+ activated Treg , CD39 on CD39+ CD4+
rs10749417	1	GCST90001412	IgD+ CD24+ AC
rs10749775	1	GCST90002084	SSC-A on NKT
rs10750395	2	GCST90001546, GCST90001547	TD CD4+ %CD4+, TD CD4+ %T cell
rs10750479	1	GCST90001773	CD24 on sw mem
rs10750486	3	GCST90001621, GCST90001622, GCST90001623	NKT AC, NKT %T cell, NKT %lymphocyte
rs10750504	1	GCST90001406	Memory B cell %B cell
rs10752169	2	GCST90001478, GCST90001494	CD4 Treg %CD4, Secreting Treg %CD4
rs10752607	1	GCST90001734	CD19 on IgD- CD38br
rs10752633	1	GCST90001979	CD16 on CD14- CD16+ monocyte
rs10753618	1	GCST90001989	CD40 on CD14- CD16+ monocyte
rs10753675	1	GCST90001477	HLA DR++ monocyte AC
rs10753692	1	GCST90001849	CD3 on HLA DR+ CD4+
rs10753793	2	GCST90001468, GCST90001831	CD62L- myeloid DC AC, CD62L on CD62L+ myeloid DC
rs10753797	1	GCST90001833	CD62L on CD62L+ DC
rs10754999	1	GCST90001727	CD19 on IgD+ CD38- naive
rs10756625	1	GCST90002090	CD11c on granulocyte
rs10756960	1	GCST90001788	CD25 on IgD- CD38br
rs10757255	1	GCST90001654	CD28- DN (CD4-CD8-) AC
rs10759006	1	GCST90001418	CD24+ CD27+ AC
rs10759064	2	GCST90001695, GCST90001696	CD45RA- CD28- CD8br AC, CD45RA- CD28- CD8br %CD8br
rs10759202	1	GCST90001474	Plasmacytoid DC %DC
rs10759491	1	GCST90001454	CD62L- HLA DR++ monocyte AC
rs10759524	2	GCST90002015, GCST90002016	CCR2 on plasmacytoid DC, CCR2 on CD62L+ plasmacytoid DC
rs10759715	1	GCST90001950	CD33 on Gr MDSC
rs10761194	1	GCST90001733	CD19 on IgD- CD38-
rs10762188	1	GCST90001989	CD40 on CD14- CD16+ monocyte
rs10762541	1	GCST90001418	CD24+ CD27+ AC
rs10762791	2	GCST90001658, GCST90001659	CD39+ CD4+ %T cell, CD39+ CD4+ %CD4+
rs10763431	1	GCST90001797	CD27 on CD20- CD38-
rs10763776	1	GCST90001458	Myeloid DC AC
rs10764985	1	GCST90002051	CD45 on basophil
rs10765088	1	GCST90001783	CD25 on IgD+ CD38br
rs10765790	1	GCST90002084	SSC-A on NKT
rs10765883	2	GCST90001584, GCST90001587	CD14- CD16+ monocyte %monocyte, CD16+ monocyte %monocyte
rs10765907	6	GCST90001621, GCST90001622, GCST90001623, GCST90001630, GCST90001631, GCST90001632	NKT AC, NKT %T cell, NKT %lymphocyte, CD8br NKT AC, CD8br NKT %T cell, CD8br NKT %lymphocyte
rs10772575	1	GCST90001399	IgD- CD27- %B cell
rs10772894	3	GCST90001494, GCST90001503, GCST90001663	Secreting Treg %CD4, Activated & secreting Treg %CD4+, CD28- CD8dim AC
rs1077349	1	GCST90001807	CD27 on PB/PC
rs1077350	1	GCST90001817	CD38 on PB/PC
rs1077381	1	GCST90001630	CD8br NKT AC
rs10774278	1	GCST90002074	SSC-A on CD14+ monocyte
rs10774381	1	GCST90001802	CD27 on IgD- CD38-
rs1077544	1	GCST90001845	CD3 on CD45RA- CD4+
rs10777201	1	GCST90001769	CD24 on IgD- CD38-
rs1077810	1	GCST90001886	CD28 on CD39+ activated Treg
rs10778410	1	GCST90001839	CD3 on EM CD8br
rs10779294	1	GCST90002012	CX3CR1 on CD14- CD16+ monocyte
rs10779896	4	GCST90001468, GCST90001469, GCST90001472, GCST90001473	CD62L- myeloid DC AC, CD62L- myeloid DC %DC, CD62L- CD86+ myeloid DC AC, CD62L- CD86+ myeloid DC %DC
rs10781534	1	GCST90001911	CD45 on NK
rs10782230	1	GCST90001538	CM CD4+ %CD4+
rs10783874	1	GCST90001551	Naive CD8br AC
rs10785396	1	GCST90001511	CD25hi CD45RA- CD4 not Treg %CD4+
rs10785556	1	GCST90001799	CD27 on T cell
rs10785682	1	GCST90001759	CD20 on naive-mature B cell
rs10786078	2	GCST90001671, GCST90001672	CD39+ CD8br %CD8br, CD39+ CD8br AC
rs10786082	1	GCST90001670	CD39+ CD8br %T cell
rs10786110	1	GCST90001497	CD39+ secreting Treg %CD4 Treg
rs10786112	6	GCST90001496, GCST90001660, GCST90001670, GCST90001671, GCST90001672, GCST90001961	CD39+ secreting Treg %secreting Treg, CD39+ CD4+ AC, CD39+ CD8br %T cell, CD39+ CD8br %CD8br, CD39+ CD8br AC, CD25 on CD39+ CD4+
rs10786197	13	GCST90001483, GCST90001484, GCST90001485, GCST90001491, GCST90001496, GCST90001497, GCST90001658, GCST90001659, GCST90001660, GCST90001670, GCST90001671, GCST90001672, GCST90002061	CD39+ resting Treg AC, CD39+ resting Treg %resting Treg, CD39+ resting Treg % CD4 Treg, CD39+ activated Treg %CD4 Treg, CD39+ secreting Treg %secreting Treg, CD39+ secreting Treg %CD4 Treg, CD39+ CD4+ %T cell, CD39+ CD4+ %CD4+, CD39+ CD4+ AC, CD39+ CD8br %T cell, CD39+ CD8br %CD8br, CD39+ CD8br AC, CD4 on CD39+ CD4+
rs10786199	2	GCST90001892, GCST90002061	CD28 on CD39+ CD4+ , CD4 on CD39+ CD4+
rs10786209	4	GCST90001484, GCST90001485, GCST90001489, GCST90001491	CD39+ resting Treg %resting Treg, CD39+ resting Treg % CD4 Treg, CD39+ activated Treg AC, CD39+ activated Treg %CD4 Treg
rs10786211	1	GCST90001672	CD39+ CD8br AC
rs10786224	1	GCST90002061	CD4 on CD39+ CD4+
rs10786267	2	GCST90001888, GCST90001892	CD28 on CD39+ secreting Treg , CD28 on CD39+ CD4+
rs10786281	2	GCST90001672, GCST90001892	CD39+ CD8br AC, CD28 on CD39+ CD4+
rs10786282	3	GCST90001660, GCST90001961, GCST90002061	CD39+ CD4+ AC, CD25 on CD39+ CD4+ , CD4 on CD39+ CD4+
rs10786354	3	GCST90001491, GCST90001496, GCST90002031	CD39+ activated Treg %CD4 Treg, CD39+ secreting Treg %secreting Treg, CD39 on CD39+ secreting Treg
rs10786450	2	GCST90001972, GCST90001974	FSC-A on T cell, FSC-A on CD8br
rs10787670	2	GCST90001620, GCST90001624	HLA DR+ T cell%lymphocyte, HLA DR+ CD4+ AC
rs10788105	2	GCST90001619, GCST90001620	HLA DR+ T cell%T cell, HLA DR+ T cell%lymphocyte
rs10788360	1	GCST90002031	CD39 on CD39+ secreting Treg
rs10788825	2	GCST90001987, GCST90002006	CD64 on CD14+ CD16- monocyte , CD64 on monocyte
rs10789130	1	GCST90001698	CD45RA+ CD28- CD8br AC
rs10789181	2	GCST90001679, GCST90001680	CD25++ CD8br %T cell, CD25++ CD8br %CD8br
rs10789920	1	GCST90001631	CD8br NKT %T cell
rs1079009	1	GCST90002057	CD8 on TD CD8br
rs10790405	1	GCST90001698	CD45RA+ CD28- CD8br AC
rs1079042	1	GCST90002062	CD4 on CD28+ CD4+
rs10791220	1	GCST90001436	Memory B cell %lymphocyte
rs10795731	10	GCST90001777, GCST90001781, GCST90001782, GCST90001785, GCST90001786, GCST90001787, GCST90001789, GCST90001790, GCST90001793, GCST90001936	CD25 on CD24+ CD27+, CD25 on IgD+ CD38- naive, CD25 on IgD+ CD38- unsw mem, CD25 on IgD- CD24-, CD25 on IgD- CD27-, CD25 on IgD- CD38-, CD25 on IgD- CD38dim, CD25 on memory B cell, CD25 on sw mem, CD25 on CD4 Treg
rs10795733	1	GCST90001940	CD25 on CD39+ activated Treg
rs10796440	1	GCST90001578	Transitional %lymphocyte
rs10799466	1	GCST90001519	CD33br HLA DR+ CD14- %CD33br HLA DR+
rs10799873	1	GCST90001981	CD40 on CD14+ CD16+ monocyte
rs10799911	1	GCST90002014	CCR2 on CD62L+ myeloid DC
rs10800103	8	GCST90001838, GCST90001839, GCST90001843, GCST90001845, GCST90001846, GCST90001863, GCST90001864, GCST90001866	CD3 on naive CD8br , CD3 on EM CD8br , CD3 on EM CD4+ , CD3 on CD45RA- CD4+, CD3 on CM CD8br , CD3 on CD28+ CD45RA- CD8br , CD3 on CD28+ CD45RA+ CD8br, CD3 on CD39+ CD8br
rs10800219	1	GCST90001580	CD14+ CD16+ monocyte AC
rs10800258	1	GCST90001989	CD40 on CD14- CD16+ monocyte
rs10800264	1	GCST90001861	CD3 on CD28+ CD4+
rs10800282	4	GCST90001842, GCST90001858, GCST90001868, GCST90001869	CD3 on Naive CD4+, CD3 on CD45RA+ CD4+, CD3 on CD4 Treg , CD3 on resting Treg
rs10800289	1	GCST90001843	CD3 on EM CD4+
rs10800291	20	GCST90001838, GCST90001841, GCST90001842, GCST90001843, GCST90001845, GCST90001846, GCST90001851, GCST90001853, GCST90001854, GCST90001855, GCST90001856, GCST90001857, GCST90001858, GCST90001859, GCST90001860, GCST90001861, GCST90001864, GCST90001867, GCST90001868, GCST90001869	CD3 on naive CD8br , CD3 on CM CD4+, CD3 on Naive CD4+, CD3 on EM CD4+ , CD3 on CD45RA- CD4+, CD3 on CM CD8br , CD3 on T cell, CD3 on activated Treg, CD3 on CD39+ activated Treg, CD3 on secreting Treg , CD3 on CD39+ secreting Treg , CD3 on activated & secreting Treg, CD3 on CD45RA+ CD4+, CD3 on CD8br, CD3 on CD39+ CD4+, CD3 on CD28+ CD4+, CD3 on CD28+ CD45RA+ CD8br, CD3 on CD4+ , CD3 on CD4 Treg …
rs10800293	6	GCST90001853, GCST90001854, GCST90001855, GCST90001857, GCST90001860, GCST90001868	CD3 on activated Treg, CD3 on CD39+ activated Treg, CD3 on secreting Treg , CD3 on activated & secreting Treg, CD3 on CD39+ CD4+, CD3 on CD4 Treg
rs10800381	1	GCST90001660	CD39+ CD4+ AC
rs10800519	1	GCST90001463	CD62L- DC %DC
rs10800645	1	GCST90001405	PB/PC AC
rs10801951	3	GCST90001851, GCST90001861, GCST90001867	CD3 on T cell, CD3 on CD28+ CD4+, CD3 on CD4+
rs10801952	1	GCST90001845	CD3 on CD45RA- CD4+
rs10802088	1	GCST90002006	CD64 on monocyte
rs10803923	1	GCST90001529	CD66b++ myeloid cell AC
rs10804278	1	GCST90001453	CD11c+ CD62L- monocyte %monocyte
rs10806538	1	GCST90001786	CD25 on IgD- CD27-
rs10807000	1	GCST90002105	HLA DR on plasmacytoid DC
rs10815908	1	GCST90001420	IgD- CD38br AC
rs10816146	1	GCST90001808	CD27 on sw mem
rs10819527	1	GCST90002069	CD4 on CD39+ secreting Treg
rs10821075	1	GCST90001732	CD19 on IgD- CD27-
rs10821586	1	GCST90001566	Naive DN (CD4-CD8-) AC
rs10821937	2	GCST90001392, GCST90001429	IgD+ CD38br AC, IgD+ CD38br %lymphocyte
rs10823811	1	GCST90001823	IgD on IgD+ CD38- unsw mem
rs10823981	1	GCST90001921	CD45 on HLA DR+ CD8br
rs10824158	2	GCST90001698, GCST90001700	CD45RA+ CD28- CD8br AC, CD45RA+ CD28- CD8br %T cell
rs10827226	1	GCST90001698	CD45RA+ CD28- CD8br AC
rs10828773	1	GCST90001859	CD3 on CD8br
rs10828786	1	GCST90001484	CD39+ resting Treg %resting Treg
rs10829262	1	GCST90001557	TD CD8br AC
rs10832409	1	GCST90001429	IgD+ CD38br %lymphocyte
rs10833056	1	GCST90001800	CD27 on IgD+ CD24+
rs10833398	3	GCST90001579, GCST90001586, GCST90001587	CD14- CD16+ monocyte AC, CD14+ CD16- monocyte %monocyte, CD16+ monocyte %monocyte
rs10836189	1	GCST90001568	Naive DN (CD4-CD8-) %T cell
rs10838150	1	GCST90001839	CD3 on EM CD8br
rs10840262	1	GCST90001417	CD24+ CD27+ %B cell
rs10840410	1	GCST90001432	Unsw Mem %lymphocyte
rs10840675	1	GCST90001689	CD28+ CD45RA+ CD8br %CD8br
rs10842393	1	GCST90001834	CD62L on monocyte
rs10842705	1	GCST90001874	HVEM on TD CD8br
rs1084331	1	GCST90001482	Resting Treg %CD4
rs10843345	1	GCST90001515	Im MDSC AC
rs10843928	1	GCST90001781	CD25 on IgD+ CD38- naive
rs1084559	1	GCST90001618	HLA DR+ T cell AC
rs1084560	2	GCST90001619, GCST90001620	HLA DR+ T cell%T cell, HLA DR+ T cell%lymphocyte
rs10845930	1	GCST90001624	HLA DR+ CD4+ AC
rs10846286	1	GCST90001539	CM CD4+ %T cell
rs10847448	1	GCST90001897	CD28 on CD39+ CD8br
rs10848070	1	GCST90001898	CD28 on CD4+
rs10848778	1	GCST90001839	CD3 on EM CD8br
rs10849436	2	GCST90001404, GCST90001435	PB/PC %B cell, PB/PC %lymphocyte
rs10849518	1	GCST90001958	CD4 on monocyte
rs10850001	3	GCST90001654, GCST90001989, GCST90002097	CD28- DN (CD4-CD8-) AC, CD40 on CD14- CD16+ monocyte , CD11b on CD33br HLA DR+ CD14dim
rs10850589	3	GCST90001615, GCST90001616, GCST90001617	TCRgd AC, TCRgd %T cell, TCRgd %lymphocyte
rs10851760	1	GCST90001594	DP (CD4+CD8+) AC
rs10852336	1	GCST90001777	CD25 on CD24+ CD27+
rs10852607	1	GCST90001839	CD3 on EM CD8br
rs10853636	1	GCST90001460	Plasmacytoid DC AC
rs10854026	1	GCST90001695	CD45RA- CD28- CD8br AC
rs10854721	1	GCST90001752	CD20 on IgD+ CD38dim
rs1085693	1	GCST90001671	CD39+ CD8br %CD8br
rs10857716	1	GCST90002039	CD80 on monocyte
rs10858526	2	GCST90001610, GCST90001611	CD4+ CD8dim %lymphocyte, CD4+ CD8dim %leukocyte
rs10858826	1	GCST90001739	CD19 on PB/PC
rs10859795	1	GCST90002071	SSC-A on myeloid DC
rs10860204	1	GCST90001840	CD3 on TD CD8br
rs10861453	1	GCST90001865	CD3 on CD28- CD8br
rs10861528	1	GCST90001952	CD33 on Mo MDSC
rs10863721	1	GCST90001738	CD19 on unsw mem
rs10864377	1	GCST90001837	CD66b on Gr MDSC
rs10865135	1	GCST90002100	CD45RA on naive CD8br
rs10865141	1	GCST90002098	CD45RA on naive CD4+
rs10865142	1	GCST90001550	CM CD8br %T cell
rs10865163	1	GCST90001665	CD28+ CD45RA+ CD8dim %CD8dim
rs10866982	1	GCST90001396	IgD+ CD38- AC
rs10868215	1	GCST90001604	T cell %lymphocyte
rs10868399	1	GCST90001550	CM CD8br %T cell
rs10869456	2	GCST90001948, GCST90001949	CD33 on CD33dim HLA DR+ CD11b+ , CD33 on CD33dim HLA DR+ CD11b-
rs10871327	1	GCST90001826	IgD on unsw mem
rs10872783	1	GCST90001524	Gr MDSC AC
rs10873859	1	GCST90002039	CD80 on monocyte
rs10875036	1	GCST90001666	CD28+ CD45RA+ CD8dim AC
rs10875904	1	GCST90001737	CD19 on naive-mature B cell
rs10876154	1	GCST90002024	CD4 on naive CD4+
rs10876180	1	GCST90001574	TD DN (CD4-CD8-) %T cell
rs10876353	1	GCST90001950	CD33 on Gr MDSC
rs10876508	1	GCST90001807	CD27 on PB/PC
rs10877626	1	GCST90001429	IgD+ CD38br %lymphocyte
rs10878258	2	GCST90002004, GCST90002008	CCR2 on CD14+ CD16- monocyte, CCR2 on monocyte
rs10880825	3	GCST90001609, GCST90001610, GCST90001611	CD4+ CD8dim AC, CD4+ CD8dim %lymphocyte, CD4+ CD8dim %leukocyte
rs10881596	11	GCST90001489, GCST90001495, GCST90001658, GCST90001659, GCST90001660, GCST90001670, GCST90001671, GCST90001672, GCST90002030, GCST90002031, GCST90002032	CD39+ activated Treg AC, CD39+ secreting Treg AC, CD39+ CD4+ %T cell, CD39+ CD4+ %CD4+, CD39+ CD4+ AC, CD39+ CD8br %T cell, CD39+ CD8br %CD8br, CD39+ CD8br AC, CD39 on CD39+ activated Treg , CD39 on CD39+ secreting Treg , CD39 on CD39+ CD4+
rs10881599	1	GCST90001672	CD39+ CD8br AC
rs10881855	1	GCST90001484	CD39+ resting Treg %resting Treg
rs10881900	10	GCST90001484, GCST90001489, GCST90001491, GCST90001495, GCST90001496, GCST90001497, GCST90001658, GCST90001659, GCST90001660, GCST90001670	CD39+ resting Treg %resting Treg, CD39+ activated Treg AC, CD39+ activated Treg %CD4 Treg, CD39+ secreting Treg AC, CD39+ secreting Treg %secreting Treg, CD39+ secreting Treg %CD4 Treg, CD39+ CD4+ %T cell, CD39+ CD4+ %CD4+, CD39+ CD4+ AC, CD39+ CD8br %T cell
rs10881926	2	GCST90001670, GCST90001671	CD39+ CD8br %T cell, CD39+ CD8br %CD8br
rs10882100	1	GCST90001911	CD45 on NK
rs10882140	1	GCST90001484	CD39+ resting Treg %resting Treg
rs10882282	9	GCST90001495, GCST90001496, GCST90001497, GCST90001659, GCST90001660, GCST90001670, GCST90001671, GCST90001672, GCST90001961	CD39+ secreting Treg AC, CD39+ secreting Treg %secreting Treg, CD39+ secreting Treg %CD4 Treg, CD39+ CD4+ %CD4+, CD39+ CD4+ AC, CD39+ CD8br %T cell, CD39+ CD8br %CD8br, CD39+ CD8br AC, CD25 on CD39+ CD4+
rs10882324	2	GCST90001495, GCST90001660	CD39+ secreting Treg AC, CD39+ CD4+ AC
rs10882332	7	GCST90001658, GCST90001659, GCST90001660, GCST90001670, GCST90001671, GCST90001672, GCST90002030	CD39+ CD4+ %T cell, CD39+ CD4+ %CD4+, CD39+ CD4+ AC, CD39+ CD8br %T cell, CD39+ CD8br %CD8br, CD39+ CD8br AC, CD39 on CD39+ activated Treg
rs10882395	1	GCST90001491	CD39+ activated Treg %CD4 Treg
rs10882412	1	GCST90001672	CD39+ CD8br AC
rs10882452	1	GCST90002031	CD39 on CD39+ secreting Treg
rs10882523	3	GCST90002030, GCST90002031, GCST90002032	CD39 on CD39+ activated Treg , CD39 on CD39+ secreting Treg , CD39 on CD39+ CD4+
rs10882573	14	GCST90001483, GCST90001484, GCST90001485, GCST90001489, GCST90001491, GCST90001495, GCST90001496, GCST90001497, GCST90001658, GCST90001659, GCST90001660, GCST90001670, GCST90001671, GCST90001672	CD39+ resting Treg AC, CD39+ resting Treg %resting Treg, CD39+ resting Treg % CD4 Treg, CD39+ activated Treg AC, CD39+ activated Treg %CD4 Treg, CD39+ secreting Treg AC, CD39+ secreting Treg %secreting Treg, CD39+ secreting Treg %CD4 Treg, CD39+ CD4+ %T cell, CD39+ CD4+ %CD4+, CD39+ CD4+ AC, CD39+ CD8br %T cell, CD39+ CD8br %CD8br, CD39+ CD8br AC
rs10882608	4	GCST90001489, GCST90001495, GCST90001961, GCST90002030	CD39+ activated Treg AC, CD39+ secreting Treg AC, CD25 on CD39+ CD4+ , CD39 on CD39+ activated Treg
rs10882610	1	GCST90002031	CD39 on CD39+ secreting Treg
rs10882620	17	GCST90001484, GCST90001485, GCST90001489, GCST90001491, GCST90001495, GCST90001496, GCST90001497, GCST90001658, GCST90001659, GCST90001660, GCST90001670, GCST90001671, GCST90001672, GCST90001961, GCST90002030, GCST90002031, GCST90002032	CD39+ resting Treg %resting Treg, CD39+ resting Treg % CD4 Treg, CD39+ activated Treg AC, CD39+ activated Treg %CD4 Treg, CD39+ secreting Treg AC, CD39+ secreting Treg %secreting Treg, CD39+ secreting Treg %CD4 Treg, CD39+ CD4+ %T cell, CD39+ CD4+ %CD4+, CD39+ CD4+ AC, CD39+ CD8br %T cell, CD39+ CD8br %CD8br, CD39+ CD8br AC, CD25 on CD39+ CD4+ , CD39 on CD39+ activated Treg , CD39 on CD39+ secret…
rs10882655	5	GCST90001491, GCST90001495, GCST90002031, GCST90002032, GCST90002069	CD39+ activated Treg %CD4 Treg, CD39+ secreting Treg AC, CD39 on CD39+ secreting Treg , CD39 on CD39+ CD4+ , CD4 on CD39+ secreting Treg
rs10882659	1	GCST90001854	CD3 on CD39+ activated Treg
rs10882701	15	GCST90001483, GCST90001485, GCST90001489, GCST90001491, GCST90001495, GCST90001496, GCST90001497, GCST90001658, GCST90001659, GCST90001660, GCST90001888, GCST90002029, GCST90002030, GCST90002031, GCST90002032	CD39+ resting Treg AC, CD39+ resting Treg % CD4 Treg, CD39+ activated Treg AC, CD39+ activated Treg %CD4 Treg, CD39+ secreting Treg AC, CD39+ secreting Treg %secreting Treg, CD39+ secreting Treg %CD4 Treg, CD39+ CD4+ %T cell, CD39+ CD4+ %CD4+, CD39+ CD4+ AC, CD28 on CD39+ secreting Treg , CD39 on CD39+ CD8br , CD39 on CD39+ activated Treg , CD39 on CD39+ secreting Treg , CD39 on CD39+ CD4+
rs10882714	1	GCST90001671	CD39+ CD8br %CD8br
rs10882750	1	GCST90001695	CD45RA- CD28- CD8br AC
rs10882760	2	GCST90001483, GCST90001485	CD39+ resting Treg AC, CD39+ resting Treg % CD4 Treg
rs10882762	11	GCST90001495, GCST90001496, GCST90001497, GCST90001658, GCST90001659, GCST90001660, GCST90001670, GCST90001671, GCST90001672, GCST90002030, GCST90002032	CD39+ secreting Treg AC, CD39+ secreting Treg %secreting Treg, CD39+ secreting Treg %CD4 Treg, CD39+ CD4+ %T cell, CD39+ CD4+ %CD4+, CD39+ CD4+ AC, CD39+ CD8br %T cell, CD39+ CD8br %CD8br, CD39+ CD8br AC, CD39 on CD39+ activated Treg , CD39 on CD39+ CD4+
rs10882885	6	GCST90001495, GCST90001658, GCST90001659, GCST90001671, GCST90002031, GCST90002032	CD39+ secreting Treg AC, CD39+ CD4+ %T cell, CD39+ CD4+ %CD4+, CD39+ CD8br %CD8br, CD39 on CD39+ secreting Treg , CD39 on CD39+ CD4+
rs10883000	2	GCST90001483, GCST90001484	CD39+ resting Treg AC, CD39+ resting Treg %resting Treg
rs10883093	11	GCST90001484, GCST90001489, GCST90001495, GCST90001496, GCST90001497, GCST90001658, GCST90001659, GCST90001660, GCST90001670, GCST90001671, GCST90001672	CD39+ resting Treg %resting Treg, CD39+ activated Treg AC, CD39+ secreting Treg AC, CD39+ secreting Treg %secreting Treg, CD39+ secreting Treg %CD4 Treg, CD39+ CD4+ %T cell, CD39+ CD4+ %CD4+, CD39+ CD4+ AC, CD39+ CD8br %T cell, CD39+ CD8br %CD8br, CD39+ CD8br AC
rs10883096	1	GCST90002019	CD14 on Mo MDSC
rs10883473	1	GCST90002030	CD39 on CD39+ activated Treg
rs10883597	2	GCST90001496, GCST90002030	CD39+ secreting Treg %secreting Treg, CD39 on CD39+ activated Treg
rs10884861	1	GCST90001693	CD28+ CD45RA- CD8br AC
rs10886720	1	GCST90002031	CD39 on CD39+ secreting Treg
rs10887024	2	GCST90001980, GCST90001985	CD40 on CD14+ CD16- monocyte, CD40 on monocytes
rs10887149	1	GCST90001454	CD62L- HLA DR++ monocyte AC
rs10887490	1	GCST90001593	CD8br %T cell
rs10887892	4	GCST90001495, GCST90001658, GCST90001659, GCST90001660	CD39+ secreting Treg AC, CD39+ CD4+ %T cell, CD39+ CD4+ %CD4+, CD39+ CD4+ AC
rs10887931	4	GCST90001496, GCST90001497, GCST90001658, GCST90001659	CD39+ secreting Treg %secreting Treg, CD39+ secreting Treg %CD4 Treg, CD39+ CD4+ %T cell, CD39+ CD4+ %CD4+
rs10888005	1	GCST90001879	HVEM on TD CD4+
rs10891433	1	GCST90001452	CD11c+ CD62L- monocyte AC
rs10891479	2	GCST90001883, GCST90001884	CD16-CD56 on NKT, CD16-CD56 on NK
rs10891496	1	GCST90001884	CD16-CD56 on NK
rs10891524	2	GCST90001883, GCST90001884	CD16-CD56 on NKT, CD16-CD56 on NK
rs10891527	1	GCST90001884	CD16-CD56 on NK
rs10892953	2	GCST90001633, GCST90001635	CD8dim NKT AC, CD8dim NKT %lymphocyte
rs10893076	1	GCST90001839	CD3 on EM CD8br
rs10894530	1	GCST90001432	Unsw Mem %lymphocyte
rs10894538	1	GCST90001741	CD19 on IgD+
rs10897856	1	GCST90001487	Activated Treg %CD4 Treg
rs10898160	2	GCST90002037, GCST90002038	CD80 on plasmacytoid DC, CD80 on CD62L+ plasmacytoid DC
rs10901783	1	GCST90001754	CD20 on IgD- CD27-
rs10903228	1	GCST90001778	CD25 on IgD+ CD24+
rs10904103	2	GCST90001779, GCST90001784	CD25 on IgD+ CD24-, CD25 on IgD+ CD38dim
rs10905644	10	GCST90001775, GCST90001779, GCST90001780, GCST90001781, GCST90001783, GCST90001784, GCST90001785, GCST90001789, GCST90001791, GCST90001794	CD25 on B cell, CD25 on IgD+ CD24-, CD25 on IgD+ CD38-, CD25 on IgD+ CD38- naive, CD25 on IgD+ CD38br, CD25 on IgD+ CD38dim, CD25 on IgD- CD24-, CD25 on IgD- CD38dim, CD25 on naive-mature B cell, CD25 on IgD+
rs10905656	1	GCST90001506	CD25hi %T cell
rs10905716	1	GCST90001782	CD25 on IgD+ CD38- unsw mem
rs10905719	4	GCST90001507, GCST90001508, GCST90001509, GCST90001934	CD25hi CD45RA+ CD4 not Treg AC, CD25hi CD45RA+ CD4 not Treg %CD4+, CD25hi CD45RA+ CD4 not Treg %T cell, CD25 on CD45RA+ CD4 not Treg
rs10905806	2	GCST90001505, GCST90001511	CD25hi %CD4+, CD25hi CD45RA- CD4 not Treg %CD4+
rs10905819	1	GCST90001933	CD25 on CD45RA- CD4 not Treg
rs10905856	12	GCST90001478, GCST90001479, GCST90001503, GCST90001505, GCST90001506, GCST90001775, GCST90001779, GCST90001783, GCST90001784, GCST90001791, GCST90001794, GCST90001937	CD4 Treg %CD4, CD4 Treg %T cell, Activated & secreting Treg %CD4+, CD25hi %CD4+, CD25hi %T cell, CD25 on B cell, CD25 on IgD+ CD24-, CD25 on IgD+ CD38br, CD25 on IgD+ CD38dim, CD25 on naive-mature B cell, CD25 on IgD+, CD25 on resting Treg
rs10905892	6	GCST90001778, GCST90001780, GCST90001782, GCST90001786, GCST90001787, GCST90001792	CD25 on IgD+ CD24+, CD25 on IgD+ CD38-, CD25 on IgD+ CD38- unsw mem, CD25 on IgD- CD27-, CD25 on IgD- CD38-, CD25 on unsw mem
rs10906006	1	GCST90001731	CD19 on IgD- CD24-
rs10910352	1	GCST90001807	CD27 on PB/PC
rs10910893	1	GCST90001474	Plasmacytoid DC %DC
rs10911945	3	GCST90002063, GCST90002068, GCST90002070	CD4 on CD4 Treg, CD4 on secreting Treg , CD4 on activated & secreting Treg
rs10912873	1	GCST90001924	CD127 on CD28+ CD4+
rs10914353	1	GCST90001796	CD27 on CD20-
rs10914660	1	GCST90002013	CCR2 on myeloid DC
rs10915294	1	GCST90001698	CD45RA+ CD28- CD8br AC
rs10917571	3	GCST90001586, GCST90001587, GCST90001911	CD14+ CD16- monocyte %monocyte, CD16+ monocyte %monocyte, CD45 on NK
rs10917581	2	GCST90001723, GCST90001736	CD19 on CD24+ CD27+, CD19 on memory B cell
rs10917815	3	GCST90001468, GCST90001469, GCST90001472	CD62L- myeloid DC AC, CD62L- myeloid DC %DC, CD62L- CD86+ myeloid DC AC
rs10918142	2	GCST90001842, GCST90001853	CD3 on Naive CD4+, CD3 on activated Treg
rs10918316	1	GCST90001869	CD3 on resting Treg
rs10918341	2	GCST90001458, GCST90001461	Myeloid DC AC, DC AC
rs10918342	9	GCST90001462, GCST90001463, GCST90001464, GCST90001465, GCST90001468, GCST90001469, GCST90001472, GCST90001473, GCST90002005	CD62L- DC AC, CD62L- DC %DC, CD86+ myeloid DC AC, CD86+ myeloid DC %DC, CD62L- myeloid DC AC, CD62L- myeloid DC %DC, CD62L- CD86+ myeloid DC AC, CD62L- CD86+ myeloid DC %DC, CD16 on CD14+ CD16+ monocyte
rs10918399	1	GCST90001864	CD3 on CD28+ CD45RA+ CD8br
rs10918635	6	GCST90001842, GCST90001853, GCST90001854, GCST90001857, GCST90001860, GCST90001868	CD3 on Naive CD4+, CD3 on activated Treg, CD3 on CD39+ activated Treg, CD3 on activated & secreting Treg, CD3 on CD39+ CD4+, CD3 on CD4 Treg
rs10918641	1	GCST90001864	CD3 on CD28+ CD45RA+ CD8br
rs10918643	1	GCST90001846	CD3 on CM CD8br
rs10918663	26	GCST90001838, GCST90001839, GCST90001841, GCST90001842, GCST90001843, GCST90001845, GCST90001846, GCST90001847, GCST90001849, GCST90001850, GCST90001851, GCST90001853, GCST90001854, GCST90001855, GCST90001856, GCST90001857, GCST90001858, GCST90001859, GCST90001860, GCST90001861, GCST90001863, GCST90001864, GCST90001866, GCST90001867, GCST90001868, GCST90001869	CD3 on naive CD8br , CD3 on EM CD8br , CD3 on CM CD4+, CD3 on Naive CD4+, CD3 on EM CD4+ , CD3 on CD45RA- CD4+, CD3 on CM CD8br , CD3 on HLA DR+ T cell , CD3 on HLA DR+ CD4+, CD3 on HLA DR+ CD8br, CD3 on T cell, CD3 on activated Treg, CD3 on CD39+ activated Treg, CD3 on secreting Treg , CD3 on CD39+ secreting Treg , CD3 on activated & secreting Treg, CD3 on CD45RA+ CD4+, CD3 on CD8br, CD3 on CD39…
rs10918708	8	GCST90001843, GCST90001853, GCST90001854, GCST90001855, GCST90001856, GCST90001857, GCST90001860, GCST90001868	CD3 on EM CD4+ , CD3 on activated Treg, CD3 on CD39+ activated Treg, CD3 on secreting Treg , CD3 on CD39+ secreting Treg , CD3 on activated & secreting Treg, CD3 on CD39+ CD4+, CD3 on CD4 Treg
rs10918760	1	GCST90001863	CD3 on CD28+ CD45RA- CD8br
rs10918906	6	GCST90001842, GCST90001845, GCST90001849, GCST90001855, GCST90001867, GCST90001868	CD3 on Naive CD4+, CD3 on CD45RA- CD4+, CD3 on HLA DR+ CD4+, CD3 on secreting Treg , CD3 on CD4+ , CD3 on CD4 Treg
rs10919058	11	GCST90001464, GCST90001465, GCST90001468, GCST90001469, GCST90001472, GCST90001473, GCST90001580, GCST90001648, GCST90001649, GCST90001650, GCST90001979	CD86+ myeloid DC AC, CD86+ myeloid DC %DC, CD62L- myeloid DC AC, CD62L- myeloid DC %DC, CD62L- CD86+ myeloid DC AC, CD62L- CD86+ myeloid DC %DC, CD14+ CD16+ monocyte AC, HLA DR+ NK AC, HLA DR+ NK %NK, HLA DR+ NK %CD3- lymphocyte, CD16 on CD14- CD16+ monocyte
rs10919175	1	GCST90001854	CD3 on CD39+ activated Treg
rs10919202	1	GCST90001831	CD62L on CD62L+ myeloid DC
rs10919290	1	GCST90001979	CD16 on CD14- CD16+ monocyte
rs10919347	4	GCST90001995, GCST90001996, GCST90001997, GCST90002094	CX3CR1 on monocyte, CX3CR1 on CD14+ CD16+ monocyte, CX3CR1 on CD14+ CD16- monocyte, CD11b on Mo MDSC
rs10919543	1	GCST90001969	FSC-A on NK
rs10919544	2	GCST90001884, GCST90002045	CD16-CD56 on NK, CD45 on CD33- HLA DR-
rs10920477	1	GCST90001781	CD25 on IgD+ CD38- naive
rs10921381	1	GCST90001527	CD33dim HLA DR+ CD11b- AC
rs10922490	1	GCST90001426	IgD- CD38dim %lymphocyte
rs10924239	1	GCST90001453	CD11c+ CD62L- monocyte %monocyte
rs10925304	1	GCST90001769	CD24 on IgD- CD38-
rs10925924	2	GCST90001494, GCST90001503	Secreting Treg %CD4, Activated & secreting Treg %CD4+
rs10927163	1	GCST90002025	CD4 on EM CD4+
rs10928415	1	GCST90001731	CD19 on IgD- CD24-
rs10932022	3	GCST90001887, GCST90001894, GCST90001900	CD28 on secreting Treg , CD28 on CD28+ CD4+ , CD28 on resting Treg
rs10932032	1	GCST90001893	CD28 on CD28+ CD45RA- CD8br
rs10933716	1	GCST90001430	IgD+ CD38dim %lymphocyte
rs10933796	1	GCST90001849	CD3 on HLA DR+ CD4+
rs1093425	1	GCST90001570	EM DN (CD4-CD8-) %DN
rs10936226	1	GCST90002040	CD80 on granulocyte
rs10942726	2	GCST90001412, GCST90001418	IgD+ CD24+ AC, CD24+ CD27+ AC
rs10946649	1	GCST90001959	CD4 on HLA DR+ CD4+
rs10946938	2	GCST90002009, GCST90002112	HLA DR on CD14- CD16- , HLA DR on CD33- HLA DR+
rs10947785	1	GCST90001569	EM DN (CD4-CD8-) AC
rs10948071	1	GCST90001647	NK %lymphocyte
rs10948242	1	GCST90001654	CD28- DN (CD4-CD8-) AC
rs10948829	1	GCST90001454	CD62L- HLA DR++ monocyte AC
rs10951824	2	GCST90001995, GCST90001997	CX3CR1 on monocyte, CX3CR1 on CD14+ CD16- monocyte
rs10952012	1	GCST90001919	CD45 on NKT
rs10952014	1	GCST90001675	CD28- CD127- CD25++ CD8br AC
rs10953963	1	GCST90001948	CD33 on CD33dim HLA DR+ CD11b+
rs10958698	1	GCST90001763	CD20 on transitional
rs10964730	1	GCST90001961	CD25 on CD39+ CD4+
rs10965813	1	GCST90001751	CD20 on IgD+ CD38br
rs10967180	1	GCST90001889	CD28 on activated & secreting Treg
rs10970000	1	GCST90002022	CD4 on CD4+
rs10970605	2	GCST90001580, GCST90001585	CD14+ CD16+ monocyte AC, CD14+ CD16+ monocyte %monocyte
rs10970967	2	GCST90001696, GCST90001697	CD45RA- CD28- CD8br %CD8br, CD45RA- CD28- CD8br %T cell
rs10971439	1	GCST90002046	CD45 on CD33- HLA DR+
rs10972866	1	GCST90001621	NKT AC
rs10974005	1	GCST90002121	CD8 on CD39+ CD8br
rs10975141	1	GCST90002081	SSC-A on CD4+
rs10976338	1	GCST90001565	CM DN (CD4-CD8-) %T cell
rs10977191	1	GCST90002014	CCR2 on CD62L+ myeloid DC
rs10985538	1	GCST90001698	CD45RA+ CD28- CD8br AC
rs10987246	1	GCST90001573	TD DN (CD4-CD8-) %DN
rs10987410	2	GCST90001695, GCST90001697	CD45RA- CD28- CD8br AC, CD45RA- CD28- CD8br %T cell
rs10988372	2	GCST90001422, GCST90001423	CD20- CD38- %B cell, CD20- CD38- AC
rs10990269	3	GCST90001589, GCST90001593, GCST90001607	CD4/CD8br, CD8br %T cell, CD8br %leukocyte
rs10991116	1	GCST90001817	CD38 on PB/PC
rs10996192	1	GCST90001799	CD27 on T cell
rs10996702	1	GCST90001851	CD3 on T cell
rs10996820	1	GCST90001654	CD28- DN (CD4-CD8-) AC
rs10998783	1	GCST90002031	CD39 on CD39+ secreting Treg
rs10999014	1	GCST90001724	CD19 on IgD+ CD24+
rs11000032	1	GCST90001471	CD62L- plasmacytoid DC %DC
rs11000435	1	GCST90002077	SSC-A on HLA DR+ NK
rs11002579	2	GCST90001489, GCST90001660	CD39+ activated Treg AC, CD39+ CD4+ AC
rs11002952	1	GCST90001447	IgD+ CD38br %B cell
rs11003240	1	GCST90002020	CD14 on CD33br HLA DR+ CD14dim
rs11004890	1	GCST90002087	CD11c on myeloid DC
rs1100578	1	GCST90001800	CD27 on IgD+ CD24+
rs11005889	1	GCST90001819	CD38 on transitional
rs11007079	1	GCST90001806	CD27 on unsw mem
rs11007733	1	GCST90002020	CD14 on CD33br HLA DR+ CD14dim
rs11008428	1	GCST90002121	CD8 on CD39+ CD8br
rs11014115	1	GCST90001879	HVEM on TD CD4+
rs11014404	1	GCST90001826	IgD on unsw mem
rs11014701	1	GCST90002120	CD8 on CD28- CD8br
rs11015080	1	GCST90002097	CD11b on CD33br HLA DR+ CD14dim
rs11015146	1	GCST90001845	CD3 on CD45RA- CD4+
rs11017	1	GCST90001888	CD28 on CD39+ secreting Treg
rs11020715	1	GCST90001757	CD20 on IgD- CD38dim
rs11023691	1	GCST90001771	CD24 on memory B cell
rs11025036	2	GCST90001594, GCST90001608	DP (CD4+CD8+) AC, DP (CD4+CD8+) %leukocyte
rs11026566	1	GCST90002026	CD4 on TD CD4+
rs11027751	1	GCST90002077	SSC-A on HLA DR+ NK
rs11029935	1	GCST90001833	CD62L on CD62L+ DC
rs11032433	1	GCST90001989	CD40 on CD14- CD16+ monocyte
rs11033545	1	GCST90002026	CD4 on TD CD4+
rs11036291	2	GCST90001787, GCST90001789	CD25 on IgD- CD38-, CD25 on IgD- CD38dim
rs11037569	1	GCST90001913	CD45 on granulocyte
rs11038817	1	GCST90002002	PDL-1 on monocyte
rs11038843	1	GCST90002055	CD8 on naive CD8br
rs11042077	2	GCST90001811, GCST90001816	CD38 on IgD+ CD24-, CD38 on naive-mature B cell
rs11042750	1	GCST90001849	CD3 on HLA DR+ CD4+
rs11047113	1	GCST90001412	IgD+ CD24+ AC
rs11047339	1	GCST90001828	IgD on transitional
rs11047379	1	GCST90001828	IgD on transitional
rs11048402	1	GCST90001813	CD38 on IgD+ CD38dim
rs11050506	1	GCST90002059	CD8 on NKT
rs11051398	5	GCST90001775, GCST90001779, GCST90001784, GCST90001791, GCST90001794	CD25 on B cell, CD25 on IgD+ CD24-, CD25 on IgD+ CD38dim, CD25 on naive-mature B cell, CD25 on IgD+
rs1105163	1	GCST90001997	CX3CR1 on CD14+ CD16- monocyte
rs11051699	1	GCST90001726	CD19 on IgD+ CD38-
rs11051833	6	GCST90001743, GCST90001747, GCST90001753, GCST90001754, GCST90001759, GCST90001762	CD20 on B cell, CD20 on IgD+ CD24-, CD20 on IgD- CD24-, CD20 on IgD- CD27-, CD20 on naive-mature B cell, CD20 on IgD+
rs11054779	5	GCST90001618, GCST90001619, GCST90001620, GCST90001628, GCST90001629	HLA DR+ T cell AC, HLA DR+ T cell%T cell, HLA DR+ T cell%lymphocyte, HLA DR+ CD8br %T cell, HLA DR+ CD8br %lymphocyte
rs11055535	1	GCST90001763	CD20 on transitional
rs11059642	2	GCST90001747, GCST90001762	CD20 on IgD+ CD24-, CD20 on IgD+
rs11060236	1	GCST90001698	CD45RA+ CD28- CD8br AC
rs11060804	1	GCST90001894	CD28 on CD28+ CD4+
rs11061521	1	GCST90001583	Monocyte AC
rs11062774	2	GCST90001534, GCST90001537	CD45RA- CD4+ AC, CM CD4+ AC
rs1106305	2	GCST90001698, GCST90001700	CD45RA+ CD28- CD8br AC, CD45RA+ CD28- CD8br %T cell
rs11063273	1	GCST90001805	CD27 on memory B cell
rs11064198	1	GCST90001802	CD27 on IgD- CD38-
rs11065979	3	GCST90001990, GCST90002006, GCST90002011	CD64 on CD14- CD16+ monocyte , CD64 on monocyte, CD64 on CD14+ CD16+ monocyte
rs11066188	8	GCST90001487, GCST90001990, GCST90002006, GCST90002011, GCST90002022, GCST90002023, GCST90002024, GCST90002027	Activated Treg %CD4 Treg, CD64 on CD14- CD16+ monocyte , CD64 on monocyte, CD64 on CD14+ CD16+ monocyte, CD4 on CD4+ , CD4 on CM CD4 +, CD4 on naive CD4+ , CD4 on CD45RA+ CD4+
rs11068290	9	GCST90001391, GCST90001392, GCST90001402, GCST90001429, GCST90001430, GCST90001441, GCST90001445, GCST90001447, GCST90001578	IgD+ %B cell, IgD+ CD38br AC, Sw mem %B cell, IgD+ CD38br %lymphocyte, IgD+ CD38dim %lymphocyte, IgD+ CD24- %lymphocyte, IgD- CD38- %B cell, IgD+ CD38br %B cell, Transitional %lymphocyte
rs11070382	1	GCST90001897	CD28 on CD39+ CD8br
rs11070458	1	GCST90001620	HLA DR+ T cell%lymphocyte
rs11070797	1	GCST90002049	CD45 on Mo MDSC
rs11071444	1	GCST90002009	HLA DR on CD14- CD16-
rs11073171	1	GCST90001947	CD33 on CD33br HLA DR+ CD14dim
rs11073860	1	GCST90002027	CD4 on CD45RA+ CD4+
rs11074491	1	GCST90001751	CD20 on IgD+ CD38br
rs11074594	1	GCST90001896	CD28 on CD28+ CD45RA+ CD8br
rs11074923	1	GCST90002106	HLA DR on DC
rs11074930	10	GCST90001618, GCST90001619, GCST90001620, GCST90001627, GCST90001628, GCST90001629, GCST90001984, GCST90002110, GCST90002111, GCST90002117	HLA DR+ T cell AC, HLA DR+ T cell%T cell, HLA DR+ T cell%lymphocyte, HLA DR+ CD8br AC, HLA DR+ CD8br %T cell, HLA DR+ CD8br %lymphocyte, HLA DR on CD14- CD16+ monocyte, HLA DR on CD33dim HLA DR+ CD11b+ , HLA DR on CD33dim HLA DR+ CD11b- , HLA DR on HLA DR+ NK
rs11074932	1	GCST90001970	FSC-A on HLA DR+ NK
rs11074934	2	GCST90002110, GCST90002111	HLA DR on CD33dim HLA DR+ CD11b+ , HLA DR on CD33dim HLA DR+ CD11b-
rs11075289	1	GCST90002113	HLA DR on HLA DR+ T cell
rs11077469	1	GCST90001926	CD127 on granulocyte
rs11078501	1	GCST90002081	SSC-A on CD4+
rs11078779	3	GCST90001947, GCST90001956, GCST90001957	CD33 on CD33br HLA DR+ CD14dim , CD33 on CD33br HLA DR+ , CD33 on CD33br HLA DR+ CD14-
rs11078935	1	GCST90001922	CD127 on T cell
rs11079058	1	GCST90001698	CD45RA+ CD28- CD8br AC
rs11079080	1	GCST90001697	CD45RA- CD28- CD8br %T cell
rs11080350	5	GCST90001554, GCST90001589, GCST90001592, GCST90001607, GCST90001614	EM CD8br AC, CD4/CD8br, CD8br AC, CD8br %leukocyte, CD8br and CD8dim %leukocyte
rs11081793	1	GCST90002076	SSC-A on NK
rs11083093	1	GCST90001710	BAFF-R on IgD- CD24-
rs11083962	1	GCST90001696	CD45RA- CD28- CD8br %CD8br
rs11083972	2	GCST90001747, GCST90001752	CD20 on IgD+ CD24-, CD20 on IgD+ CD38dim
rs11084045	1	GCST90001949	CD33 on CD33dim HLA DR+ CD11b-
rs11084048	3	GCST90001953, GCST90001954, GCST90001955	CD33 on CD33dim HLA DR- , CD33 on basophil , CD33 on Im MDSC
rs11084054	3	GCST90001948, GCST90001949, GCST90001956	CD33 on CD33dim HLA DR+ CD11b+ , CD33 on CD33dim HLA DR+ CD11b- , CD33 on CD33br HLA DR+
rs11084077	3	GCST90001946, GCST90001948, GCST90001949	CD33 on CD14+ monocyte, CD33 on CD33dim HLA DR+ CD11b+ , CD33 on CD33dim HLA DR+ CD11b-
rs11084094	1	GCST90001913	CD45 on granulocyte
rs11084095	1	GCST90001524	Gr MDSC AC
rs1108458	1	GCST90001716	BAFF-R on naive-mature B cell
rs11086984	13	GCST90001399, GCST90001401, GCST90001798, GCST90001800, GCST90001802, GCST90001804, GCST90001805, GCST90001806, GCST90001808, GCST90001980, GCST90001981, GCST90001985, GCST90001989	IgD- CD27- %B cell, IgD- CD27- AC, CD27 on CD24+ CD27+, CD27 on IgD+ CD24+, CD27 on IgD- CD38-, CD27 on IgD- CD38dim, CD27 on memory B cell, CD27 on unsw mem, CD27 on sw mem, CD40 on CD14+ CD16- monocyte, CD40 on CD14+ CD16+ monocyte , CD40 on monocytes, CD40 on CD14- CD16+ monocyte
rs1108877	1	GCST90001658	CD39+ CD4+ %T cell
rs11089305	2	GCST90001404, GCST90001435	PB/PC %B cell, PB/PC %lymphocyte
rs1108997	1	GCST90001698	CD45RA+ CD28- CD8br AC
rs11090046	10	GCST90001704, GCST90001705, GCST90001708, GCST90001709, GCST90001710, GCST90001711, GCST90001716, GCST90001719, GCST90001720, GCST90001829	BAFF-R on IgD+ CD24-, BAFF-R on IgD+ CD38-, BAFF-R on IgD+ CD38br, BAFF-R on IgD+ CD38dim, BAFF-R on IgD- CD24-, BAFF-R on IgD- CD27-, BAFF-R on naive-mature B cell, BAFF-R on IgD+, BAFF-R on transitional, BAFF-R on B cell
rs11090233	2	GCST90001625, GCST90001626	HLA DR+ CD4+ %T cell, HLA DR+ CD4+ %lymphocyte
rs11090613	3	GCST90001702, GCST90001712, GCST90001718	BAFF-R on CD24+ CD27+, BAFF-R on IgD- CD38-, BAFF-R on sw mem
rs11090614	7	GCST90001704, GCST90001706, GCST90001707, GCST90001708, GCST90001709, GCST90001719, GCST90001720	BAFF-R on IgD+ CD24-, BAFF-R on IgD+ CD38- naive, BAFF-R on IgD+ CD38- unsw mem, BAFF-R on IgD+ CD38br, BAFF-R on IgD+ CD38dim, BAFF-R on IgD+, BAFF-R on transitional
rs11097003	1	GCST90001940	CD25 on CD39+ activated Treg
rs11099574	1	GCST90001562	CD45RA+ CD8br %T cell
rs11099673	1	GCST90001795	CD25 on transitional
rs11100525	1	GCST90001917	CD45 on CD8br
rs11102540	1	GCST90002006	CD64 on monocyte
rs11102883	1	GCST90002040	CD80 on granulocyte
rs11102943	1	GCST90001766	CD24 on IgD+ CD38-
rs11103734	2	GCST90001598, GCST90001613	DN (CD4-CD8-) AC, DN (CD4-CD8-) %leukocyte
rs11107060	1	GCST90001999	PDL-1 on CD14- CD16+ monocyte
rs11107237	1	GCST90002029	CD39 on CD39+ CD8br
rs11109601	1	GCST90001500	Activated & resting Treg %CD4+
rs11110042	2	GCST90001560, GCST90001562	CD45RA+ CD8br AC, CD45RA+ CD8br %T cell
rs11110796	1	GCST90001892	CD28 on CD39+ CD4+
rs11112648	1	GCST90001560	CD45RA+ CD8br AC
rs11112649	1	GCST90001530	Mo MDSC AC
rs11112760	1	GCST90001698	CD45RA+ CD28- CD8br AC
rs11114486	1	GCST90001529	CD66b++ myeloid cell AC
rs11114574	1	GCST90002095	CD11b on CD33dim HLA DR-
rs1111490	5	GCST90001618, GCST90001620, GCST90001627, GCST90001628, GCST90001629	HLA DR+ T cell AC, HLA DR+ T cell%lymphocyte, HLA DR+ CD8br AC, HLA DR+ CD8br %T cell, HLA DR+ CD8br %lymphocyte
rs11117273	1	GCST90002020	CD14 on CD33br HLA DR+ CD14dim
rs11117965	1	GCST90001698	CD45RA+ CD28- CD8br AC
rs11120236	1	GCST90001695	CD45RA- CD28- CD8br AC
rs11120838	2	GCST90001725, GCST90001741	CD19 on IgD+ CD24-, CD19 on IgD+
rs11121500	1	GCST90002120	CD8 on CD28- CD8br
rs111231787	1	GCST90001521	CD33br HLA DR+ CD14dim %CD33br HLA DR+
rs111235110	1	GCST90001698	CD45RA+ CD28- CD8br AC
rs111237279	1	GCST90001679	CD25++ CD8br %T cell
rs111237501	3	GCST90001413, GCST90001414, GCST90001440	IgD- CD24- %B cell, IgD- CD24- AC, IgD- CD24- %lymphocyte
rs11124150	7	GCST90001569, GCST90001598, GCST90001599, GCST90001613, GCST90001636, GCST90001637, GCST90001638	EM DN (CD4-CD8-) AC, DN (CD4-CD8-) AC, DN (CD4-CD8-) %T cell, DN (CD4-CD8-) %leukocyte, DN (CD4-CD8-) NKT AC, DN (CD4-CD8-) NKT %T cell, DN (CD4-CD8-) NKT %lymphocyte
rs11124616	1	GCST90002100	CD45RA on naive CD8br
rs111246308	8	GCST90001702, GCST90001705, GCST90001710, GCST90001711, GCST90001712, GCST90001715, GCST90001719, GCST90001829	BAFF-R on CD24+ CD27+, BAFF-R on IgD+ CD38-, BAFF-R on IgD- CD24-, BAFF-R on IgD- CD27-, BAFF-R on IgD- CD38-, BAFF-R on memory B cell, BAFF-R on IgD+, BAFF-R on B cell
rs11124644	2	GCST90001481, GCST90001502	Resting Treg % CD4 Treg, Activated & secreting Treg %CD4 Treg
rs11124656	12	GCST90001557, GCST90001558, GCST90001559, GCST90001562, GCST90001573, GCST90001664, GCST90001665, GCST90001666, GCST90001688, GCST90001699, GCST90002099, GCST90002101	TD CD8br AC, TD CD8br %CD8br, TD CD8br %T cell, CD45RA+ CD8br %T cell, TD DN (CD4-CD8-) %DN, CD28+ CD45RA+ CD8dim %T cell, CD28+ CD45RA+ CD8dim %CD8dim, CD28+ CD45RA+ CD8dim AC, CD28+ CD45RA+ CD8br %T cell, CD45RA+ CD28- CD8br %CD8br, CD4RA on TD CD4+ , CD45RA on TD CD8br
rs11124852	1	GCST90002098	CD45RA on naive CD4+
rs11124860	1	GCST90001844	CD3 on TD CD4+
rs11124936	1	GCST90001788	CD25 on IgD- CD38br
rs111253358	1	GCST90002030	CD39 on CD39+ activated Treg
rs11126482	1	GCST90002058	CD8 on CD8br
rs11127017	3	GCST90001610, GCST90001611, GCST90002058	CD4+ CD8dim %lymphocyte, CD4+ CD8dim %leukocyte, CD8 on CD8br
rs11127035	1	GCST90002118	CD8 on CD28+ CD45RA- CD8br
rs111270405	2	GCST90001484, GCST90001485	CD39+ resting Treg %resting Treg, CD39+ resting Treg % CD4 Treg
rs111273508	4	GCST90001596, GCST90001598, GCST90001633, GCST90001663	CD8dim AC, DN (CD4-CD8-) AC, CD8dim NKT AC, CD28- CD8dim AC
rs111275136	2	GCST90001688, GCST90001690	CD28+ CD45RA+ CD8br %T cell, CD28+ CD45RA+ CD8br AC
rs111279951	1	GCST90001990	CD64 on CD14- CD16+ monocyte
rs111281233	1	GCST90002116	HLA DR on B cell
rs111281575	1	GCST90001838	CD3 on naive CD8br
rs11128263	3	GCST90001653, GCST90001654, GCST90001656	CD28- DN (CD4-CD8-) %DN, CD28- DN (CD4-CD8-) AC, CD28+ DN (CD4-CD8-) %DN
rs11128659	1	GCST90002060	CD8 on HLA DR+ CD8br
rs111288272	1	GCST90001648	HLA DR+ NK AC
rs111290040	1	GCST90002032	CD39 on CD39+ CD4+
rs11129635	2	GCST90001798, GCST90001808	CD27 on CD24+ CD27+, CD27 on sw mem
rs11129812	3	GCST90001995, GCST90001996, GCST90001997	CX3CR1 on monocyte, CX3CR1 on CD14+ CD16+ monocyte, CX3CR1 on CD14+ CD16- monocyte
rs11129873	1	GCST90001912	CD45 on HLA DR+ NK
rs111309798	2	GCST90002015, GCST90002016	CCR2 on plasmacytoid DC, CCR2 on CD62L+ plasmacytoid DC
rs111323173	1	GCST90001822	IgD on IgD+ CD38-
rs111345451	1	GCST90001757	CD20 on IgD- CD38dim
rs111346930	1	GCST90001688	CD28+ CD45RA+ CD8br %T cell
rs11134931	1	GCST90001411	IgD+ CD24+ %B cell
rs111352561	2	GCST90001496, GCST90001497	CD39+ secreting Treg %secreting Treg, CD39+ secreting Treg %CD4 Treg
rs11136666	1	GCST90001837	CD66b on Gr MDSC
rs111369841	6	GCST90001755, GCST90001757, GCST90001758, GCST90001761, GCST90002119, GCST90002121	CD20 on IgD- CD38-, CD20 on IgD- CD38dim, CD20 on memory B cell, CD20 on sw mem, CD8 on CD28+ CD45RA+ CD8br , CD8 on CD39+ CD8br
rs111373539	1	GCST90001698	CD45RA+ CD28- CD8br AC
rs111373552	1	GCST90001602	Lymphocyte %leukocyte
rs111381709	18	GCST90001702, GCST90001703, GCST90001704, GCST90001705, GCST90001706, GCST90001707, GCST90001708, GCST90001709, GCST90001710, GCST90001711, GCST90001712, GCST90001715, GCST90001716, GCST90001717, GCST90001718, GCST90001719, GCST90001720, GCST90001829	BAFF-R on CD24+ CD27+, BAFF-R on IgD+ CD24+, BAFF-R on IgD+ CD24-, BAFF-R on IgD+ CD38-, BAFF-R on IgD+ CD38- naive, BAFF-R on IgD+ CD38- unsw mem, BAFF-R on IgD+ CD38br, BAFF-R on IgD+ CD38dim, BAFF-R on IgD- CD24-, BAFF-R on IgD- CD27-, BAFF-R on IgD- CD38-, BAFF-R on memory B cell, BAFF-R on naive-mature B cell, BAFF-R on unsw mem, BAFF-R on sw mem, BAFF-R on IgD+, BAFF-R on transitional, BAFF…
rs111386194	5	GCST90001946, GCST90001948, GCST90001949, GCST90001952, GCST90001956	CD33 on CD14+ monocyte, CD33 on CD33dim HLA DR+ CD11b+ , CD33 on CD33dim HLA DR+ CD11b- , CD33 on Mo MDSC , CD33 on CD33br HLA DR+
rs111388649	1	GCST90001697	CD45RA- CD28- CD8br %T cell
rs111391334	1	GCST90001519	CD33br HLA DR+ CD14- %CD33br HLA DR+
rs111392739	1	GCST90001698	CD45RA+ CD28- CD8br AC
rs111395861	1	GCST90001910	CD45 on B cell
rs111399817	1	GCST90001698	CD45RA+ CD28- CD8br AC
rs111404935	1	GCST90002109	HLA DR on CD33br HLA DR+ CD14dim
rs111406278	1	GCST90001731	CD19 on IgD- CD24-
rs111407432	1	GCST90002009	HLA DR on CD14- CD16-
rs111407982	1	GCST90001433	IgD- CD27- %lymphocyte
rs11140803	1	GCST90002050	CD45 on CD33dim HLA DR-
rs11140844	1	GCST90001905	CD86 on monocyte
rs111409203	1	GCST90001698	CD45RA+ CD28- CD8br AC
rs111417549	1	GCST90001695	CD45RA- CD28- CD8br AC
rs11141907	1	GCST90001909	CD45 on CD14+ monocyte
rs111419261	1	GCST90001786	CD25 on IgD- CD27-
rs111428221	3	GCST90001798, GCST90001806, GCST90001808	CD27 on CD24+ CD27+, CD27 on unsw mem, CD27 on sw mem
rs111432170	1	GCST90001669	CD28+ CD45RA- CD8dim AC
rs111433677	1	GCST90001869	CD3 on resting Treg
rs111436326	1	GCST90001989	CD40 on CD14- CD16+ monocyte
rs111455423	4	GCST90001489, GCST90002030, GCST90002031, GCST90002032	CD39+ activated Treg AC, CD39 on CD39+ activated Treg , CD39 on CD39+ secreting Treg , CD39 on CD39+ CD4+
rs111456999	1	GCST90001695	CD45RA- CD28- CD8br AC
rs111460281	1	GCST90001969	FSC-A on NK
rs111461378	3	GCST90001495, GCST90001496, GCST90001497	CD39+ secreting Treg AC, CD39+ secreting Treg %secreting Treg, CD39+ secreting Treg %CD4 Treg
rs111463078	1	GCST90001582	CD14+ CD16- monocyte AC
rs111468681	12	GCST90001702, GCST90001703, GCST90001704, GCST90001705, GCST90001709, GCST90001712, GCST90001715, GCST90001716, GCST90001717, GCST90001718, GCST90001719, GCST90001829	BAFF-R on CD24+ CD27+, BAFF-R on IgD+ CD24+, BAFF-R on IgD+ CD24-, BAFF-R on IgD+ CD38-, BAFF-R on IgD+ CD38dim, BAFF-R on IgD- CD38-, BAFF-R on memory B cell, BAFF-R on naive-mature B cell, BAFF-R on unsw mem, BAFF-R on sw mem, BAFF-R on IgD+, BAFF-R on B cell
rs111474820	1	GCST90001657	CD28+ DN (CD4-CD8-) AC
rs111481219	2	GCST90001618, GCST90001627	HLA DR+ T cell AC, HLA DR+ CD8br AC
rs111484143	1	GCST90002115	HLA DR on HLA DR+ CD8br
rs111486611	1	GCST90001655	CD28+ DN (CD4-CD8-) %T cell
rs111494817	1	GCST90001721	CD19 on CD20-
rs111499164	3	GCST90001947, GCST90001948, GCST90001956	CD33 on CD33br HLA DR+ CD14dim , CD33 on CD33dim HLA DR+ CD11b+ , CD33 on CD33br HLA DR+
rs111500944	1	GCST90001785	CD25 on IgD- CD24-
rs111503027	1	GCST90001688	CD28+ CD45RA+ CD8br %T cell
rs11150426	1	GCST90001395	IgD+ CD38- %B cell
rs11150478	1	GCST90002019	CD14 on Mo MDSC
rs111504845	27	GCST90001458, GCST90001459, GCST90001463, GCST90001464, GCST90001465, GCST90001469, GCST90001471, GCST90001472, GCST90001473, GCST90001474, GCST90001579, GCST90001580, GCST90001584, GCST90001586, GCST90001587, GCST90001648, GCST90001649, GCST90001650, GCST90001903, GCST90001970, GCST90001979, GCST90001999, GCST90002005, GCST90002013, GCST90002077, GCST90002104, GCST90002117	Myeloid DC AC, Myeloid DC %DC, CD62L- DC %DC, CD86+ myeloid DC AC, CD86+ myeloid DC %DC, CD62L- myeloid DC %DC, CD62L- plasmacytoid DC %DC, CD62L- CD86+ myeloid DC AC, CD62L- CD86+ myeloid DC %DC, Plasmacytoid DC %DC, CD14- CD16+ monocyte AC, CD14+ CD16+ monocyte AC, CD14- CD16+ monocyte %monocyte, CD14+ CD16- monocyte %monocyte, CD16+ monocyte %monocyte, HLA DR+ NK AC, HLA DR+ NK %NK, HLA DR+ NK…
rs111505634	1	GCST90001823	IgD on IgD+ CD38- unsw mem
rs111516661	17	GCST90001459, GCST90001462, GCST90001463, GCST90001464, GCST90001468, GCST90001469, GCST90001472, GCST90001473, GCST90001474, GCST90001584, GCST90001586, GCST90001587, GCST90001648, GCST90001979, GCST90001989, GCST90001999, GCST90002005	Myeloid DC %DC, CD62L- DC AC, CD62L- DC %DC, CD86+ myeloid DC AC, CD62L- myeloid DC AC, CD62L- myeloid DC %DC, CD62L- CD86+ myeloid DC AC, CD62L- CD86+ myeloid DC %DC, Plasmacytoid DC %DC, CD14- CD16+ monocyte %monocyte, CD14+ CD16- monocyte %monocyte, CD16+ monocyte %monocyte, HLA DR+ NK AC, CD16 on CD14- CD16+ monocyte, CD40 on CD14- CD16+ monocyte , PDL-1 on CD14- CD16+ monocyte, CD16 on CD14+…
rs111519300	2	GCST90001698, GCST90001700	CD45RA+ CD28- CD8br AC, CD45RA+ CD28- CD8br %T cell
rs111524498	1	GCST90001698	CD45RA+ CD28- CD8br AC
rs111528448	6	GCST90001723, GCST90001724, GCST90001729, GCST90001736, GCST90001738, GCST90001742	CD19 on CD24+ CD27+, CD19 on IgD+ CD24+, CD19 on IgD+ CD38br, CD19 on memory B cell, CD19 on unsw mem, CD19 on transitional
rs11153123	2	GCST90001554, GCST90001627	EM CD8br AC, HLA DR+ CD8br AC
rs11153673	2	GCST90001875, GCST90001880	HVEM on CD4+ , HVEM on CD45RA- CD4+
rs11153779	7	GCST90001622, GCST90001623, GCST90001633, GCST90001634, GCST90001635, GCST90001637, GCST90001638	NKT %T cell, NKT %lymphocyte, CD8dim NKT AC, CD8dim NKT %T cell, CD8dim NKT %lymphocyte, DN (CD4-CD8-) NKT %T cell, DN (CD4-CD8-) NKT %lymphocyte
rs111541596	1	GCST90001698	CD45RA+ CD28- CD8br AC
rs111551789	2	GCST90001556, GCST90002059	EM CD8br %T cell, CD8 on NKT
rs111561108	1	GCST90001668	CD28+ CD45RA- CD8dim %CD8dim
rs11156310	1	GCST90001597	CD8dim %T cell
rs111578062	1	GCST90001465	CD86+ myeloid DC %DC
rs111579151	1	GCST90001884	CD16-CD56 on NK
rs111580523	1	GCST90001529	CD66b++ myeloid cell AC
rs11158220	1	GCST90001651	Granulocyte AC
rs11158593	1	GCST90002024	CD4 on naive CD4+
rs11159252	1	GCST90001397	Unsw mem %B cell
rs11159480	2	GCST90001392, GCST90001577	IgD+ CD38br AC, Transitional AC
rs111600242	1	GCST90002057	CD8 on TD CD8br
rs11160382	1	GCST90001695	CD45RA- CD28- CD8br AC
rs111608618	1	GCST90002105	HLA DR on plasmacytoid DC
rs111614359	4	GCST90001658, GCST90001670, GCST90001671, GCST90001672	CD39+ CD4+ %T cell, CD39+ CD8br %T cell, CD39+ CD8br %CD8br, CD39+ CD8br AC
rs11161637	1	GCST90001722	CD19 on CD20- CD38-
rs11161969	1	GCST90001517	CD33br HLA DR+ AC
rs111620425	1	GCST90001695	CD45RA- CD28- CD8br AC
rs111621170	1	GCST90001648	HLA DR+ NK AC
rs111625920	1	GCST90001921	CD45 on HLA DR+ CD8br
rs111628921	1	GCST90002104	HLA DR on myeloid DC
rs1116294	1	GCST90001652	Granulocyte %leukocyte
rs11163186	2	GCST90001607, GCST90001700	CD8br %leukocyte, CD45RA+ CD28- CD8br %T cell
rs111636975	1	GCST90001524	Gr MDSC AC
rs11164125	1	GCST90002119	CD8 on CD28+ CD45RA+ CD8br
rs11164360	1	GCST90002072	SSC-A on plasmacytoid DC
rs111646461	1	GCST90001695	CD45RA- CD28- CD8br AC
rs11164796	1	GCST90001828	IgD on transitional
rs111648746	1	GCST90001698	CD45RA+ CD28- CD8br AC
rs111649552	1	GCST90002045	CD45 on CD33- HLA DR-
rs111658926	1	GCST90001688	CD28+ CD45RA+ CD8br %T cell
rs111660650	1	GCST90002117	HLA DR on HLA DR+ NK
rs111661013	1	GCST90001992	CCR2 on CD14+ CD16+ monocyte
rs111661128	1	GCST90001646	NK %CD3- lymphocyte
rs111661729	1	GCST90001813	CD38 on IgD+ CD38dim
rs11166573	1	GCST90001554	EM CD8br AC
rs111666485	1	GCST90001840	CD3 on TD CD8br
rs111673810	1	GCST90001985	CD40 on monocytes
rs11167675	1	GCST90001836	CD66b on CD66b++ myeloid cell
rs111689986	2	GCST90002035, GCST90002036	CD80 on myeloid DC , CD80 on CD62L+ myeloid DC
rs111690368	2	GCST90001586, GCST90001587	CD14+ CD16- monocyte %monocyte, CD16+ monocyte %monocyte
rs111693583	3	GCST90001609, GCST90001610, GCST90001611	CD4+ CD8dim AC, CD4+ CD8dim %lymphocyte, CD4+ CD8dim %leukocyte
rs11169475	1	GCST90001477	HLA DR++ monocyte AC
rs111695695	12	GCST90001519, GCST90001531, GCST90001532, GCST90001946, GCST90001948, GCST90001949, GCST90001950, GCST90001952, GCST90001953, GCST90001954, GCST90001955, GCST90002052	CD33br HLA DR+ CD14- %CD33br HLA DR+, CD33dim HLA DR- AC, Basophil AC, CD33 on CD14+ monocyte, CD33 on CD33dim HLA DR+ CD11b+ , CD33 on CD33dim HLA DR+ CD11b- , CD33 on Gr MDSC , CD33 on Mo MDSC , CD33 on CD33dim HLA DR- , CD33 on basophil , CD33 on Im MDSC , CD45 on Im MDSC
rs111696805	1	GCST90001874	HVEM on TD CD8br
rs111701276	2	GCST90001769, GCST90001773	CD24 on IgD- CD38-, CD24 on sw mem
rs111703487	1	GCST90001569	EM DN (CD4-CD8-) AC
rs111704828	1	GCST90002049	CD45 on Mo MDSC
rs11170960	1	GCST90001850	CD3 on HLA DR+ CD8br
rs11171187	1	GCST90001803	CD27 on IgD- CD38br
rs11171232	1	GCST90001803	CD27 on IgD- CD38br
rs111714479	1	GCST90001698	CD45RA+ CD28- CD8br AC
rs111714509	1	GCST90001480	Resting Treg AC
rs111715212	1	GCST90001517	CD33br HLA DR+ AC
rs111715553	1	GCST90001698	CD45RA+ CD28- CD8br AC
rs111717712	1	GCST90001924	CD127 on CD28+ CD4+
rs111722849	1	GCST90001671	CD39+ CD8br %CD8br
rs111725433	1	GCST90001698	CD45RA+ CD28- CD8br AC
rs111730307	1	GCST90001698	CD45RA+ CD28- CD8br AC
rs111731860	1	GCST90001695	CD45RA- CD28- CD8br AC
rs111733718	1	GCST90001698	CD45RA+ CD28- CD8br AC
rs111737298	1	GCST90001444	CD20- CD38- %lymphocyte
rs111737657	3	GCST90001894, GCST90001898, GCST90001900	CD28 on CD28+ CD4+ , CD28 on CD4+, CD28 on resting Treg
rs111741301	1	GCST90001749	CD20 on IgD+ CD38- naive
rs111741355	6	GCST90001747, GCST90001752, GCST90001759, GCST90001779, GCST90001784, GCST90001794	CD20 on IgD+ CD24-, CD20 on IgD+ CD38dim, CD20 on naive-mature B cell, CD25 on IgD+ CD24-, CD25 on IgD+ CD38dim, CD25 on IgD+
rs111743964	1	GCST90001698	CD45RA+ CD28- CD8br AC
rs111745963	1	GCST90001698	CD45RA+ CD28- CD8br AC
rs111747460	1	GCST90001700	CD45RA+ CD28- CD8br %T cell
rs111748563	5	GCST90001596, GCST90001597, GCST90001612, GCST90001661, GCST90001663	CD8dim AC, CD8dim %T cell, CD8dim %leukocyte, CD28- CD8dim %T cell, CD28- CD8dim AC
rs111761453	2	GCST90001419, GCST90001421	CD20- %B cell, CD20- AC
rs11176619	1	GCST90001766	CD24 on IgD+ CD38-
rs1117681	1	GCST90001698	CD45RA+ CD28- CD8br AC
rs11177104	2	GCST90001582, GCST90001583	CD14+ CD16- monocyte AC, Monocyte AC
rs11177189	1	GCST90002101	CD45RA on TD CD8br
rs111772667	1	GCST90002101	CD45RA on TD CD8br
rs11177366	2	GCST90002073, GCST90002074	SSC-A on monocyte, SSC-A on CD14+ monocyte
rs11177513	2	GCST90002073, GCST90002074	SSC-A on monocyte, SSC-A on CD14+ monocyte
rs11177661	1	GCST90002073	SSC-A on monocyte
rs11177682	1	GCST90002073	SSC-A on monocyte
rs111780443	2	GCST90001838, GCST90001864	CD3 on naive CD8br , CD3 on CD28+ CD45RA+ CD8br
rs11178349	2	GCST90002001, GCST90002073	CD64 on CD14- CD16- , SSC-A on monocyte
rs111784580	1	GCST90001533	Basophil %CD33dim HLA DR- CD66b-
rs111786680	1	GCST90002078	SSC-A on granulocyte
rs111800240	1	GCST90002047	CD45 on Gr MDSC
rs111801150	1	GCST90001477	HLA DR++ monocyte AC
rs111804320	4	GCST90001555, GCST90001561, GCST90001665, GCST90001696	EM CD8br %CD8br, CD45RA+ CD8br %CD8br, CD28+ CD45RA+ CD8dim %CD8dim, CD45RA- CD28- CD8br %CD8br
rs111806244	2	GCST90001489, GCST90001491	CD39+ activated Treg AC, CD39+ activated Treg %CD4 Treg
rs11180778	3	GCST90001571, GCST90001599, GCST90001613	EM DN (CD4-CD8-) %T cell, DN (CD4-CD8-) %T cell, DN (CD4-CD8-) %leukocyte
rs11180823	2	GCST90001599, GCST90001613	DN (CD4-CD8-) %T cell, DN (CD4-CD8-) %leukocyte
rs111814782	1	GCST90001706	BAFF-R on IgD+ CD38- naive
rs111820782	1	GCST90001986	CD14 on CD14+ CD16- monocyte
rs111824642	1	GCST90001999	PDL-1 on CD14- CD16+ monocyte
rs111830700	4	GCST90001424, GCST90001430, GCST90001437, GCST90001441	IgD+ %Lymphocyte, IgD+ CD38dim %lymphocyte, Naive-mature B cell %lymphocyte, IgD+ CD24- %lymphocyte
rs111837808	1	GCST90001929	CD127 on CD28+ CD45RA+ CD8br
rs11184230	1	GCST90001415	IgD+ CD24- %B cell
rs111849547	1	GCST90002077	SSC-A on HLA DR+ NK
rs111852518	10	GCST90001489, GCST90001495, GCST90001496, GCST90001497, GCST90001659, GCST90001660, GCST90001670, GCST90001671, GCST90001672, GCST90002030	CD39+ activated Treg AC, CD39+ secreting Treg AC, CD39+ secreting Treg %secreting Treg, CD39+ secreting Treg %CD4 Treg, CD39+ CD4+ %CD4+, CD39+ CD4+ AC, CD39+ CD8br %T cell, CD39+ CD8br %CD8br, CD39+ CD8br AC, CD39 on CD39+ activated Treg
rs11185398	1	GCST90001487	Activated Treg %CD4 Treg
rs111854415	1	GCST90002017	CCR2 on monocyte
rs111854570	1	GCST90001428	IgD- CD38dim %B cell
rs111855096	1	GCST90001907	CCR7 on naive CD4+
rs11185560	1	GCST90001429	IgD+ CD38br %lymphocyte
rs111856210	2	GCST90001673, GCST90001674	CD28- CD127- CD25++ CD8br %T cell, CD28- CD127- CD25++ CD8br %CD8br
rs111856689	4	GCST90001483, GCST90001491, GCST90002030, GCST90002031	CD39+ resting Treg AC, CD39+ activated Treg %CD4 Treg, CD39 on CD39+ activated Treg , CD39 on CD39+ secreting Treg
rs111860462	4	GCST90001886, GCST90001889, GCST90001899, GCST90001902	CD28 on CD39+ activated Treg, CD28 on activated & secreting Treg, CD28 on CD4 Treg , CD28 on activated Treg
rs11186211	6	GCST90001495, GCST90001658, GCST90001659, GCST90001660, GCST90001670, GCST90001671	CD39+ secreting Treg AC, CD39+ CD4+ %T cell, CD39+ CD4+ %CD4+, CD39+ CD4+ AC, CD39+ CD8br %T cell, CD39+ CD8br %CD8br
rs11186390	1	GCST90001659	CD39+ CD4+ %CD4+
rs11186396	3	GCST90001495, GCST90001660, GCST90001672	CD39+ secreting Treg AC, CD39+ CD4+ AC, CD39+ CD8br AC
rs11186517	4	GCST90001660, GCST90001670, GCST90001671, GCST90001672	CD39+ CD4+ AC, CD39+ CD8br %T cell, CD39+ CD8br %CD8br, CD39+ CD8br AC
rs111867376	1	GCST90001698	CD45RA+ CD28- CD8br AC
rs111871083	2	GCST90001939, GCST90001942	CD25 on activated Treg , CD25 on CD39+ secreting Treg
rs11187150	2	GCST90001658, GCST90001659	CD39+ CD4+ %T cell, CD39+ CD4+ %CD4+
rs11187166	3	GCST90001745, GCST90001757, GCST90001758	CD20 on CD24+ CD27+, CD20 on IgD- CD38dim, CD20 on memory B cell
rs11187206	1	GCST90001491	CD39+ activated Treg %CD4 Treg
rs11187276	2	GCST90001659, GCST90001660	CD39+ CD4+ %CD4+, CD39+ CD4+ AC
rs11187277	6	GCST90001491, GCST90001495, GCST90001496, GCST90001497, GCST90001658, GCST90002030	CD39+ activated Treg %CD4 Treg, CD39+ secreting Treg AC, CD39+ secreting Treg %secreting Treg, CD39+ secreting Treg %CD4 Treg, CD39+ CD4+ %T cell, CD39 on CD39+ activated Treg
rs11187462	3	GCST90001497, GCST90001658, GCST90001659	CD39+ secreting Treg %CD4 Treg, CD39+ CD4+ %T cell, CD39+ CD4+ %CD4+
rs11187505	1	GCST90001496	CD39+ secreting Treg %secreting Treg
rs111875857	1	GCST90001630	CD8br NKT AC
rs11187616	2	GCST90001670, GCST90001672	CD39+ CD8br %T cell, CD39+ CD8br AC
rs11187665	2	GCST90002031, GCST90002032	CD39 on CD39+ secreting Treg , CD39 on CD39+ CD4+
rs11187667	1	GCST90002032	CD39 on CD39+ CD4+
rs11187737	9	GCST90001491, GCST90001495, GCST90001496, GCST90001497, GCST90001658, GCST90001659, GCST90002030, GCST90002031, GCST90002032	CD39+ activated Treg %CD4 Treg, CD39+ secreting Treg AC, CD39+ secreting Treg %secreting Treg, CD39+ secreting Treg %CD4 Treg, CD39+ CD4+ %T cell, CD39+ CD4+ %CD4+, CD39 on CD39+ activated Treg , CD39 on CD39+ secreting Treg , CD39 on CD39+ CD4+
rs11187761	2	GCST90002030, GCST90002031	CD39 on CD39+ activated Treg , CD39 on CD39+ secreting Treg
rs11187776	1	GCST90001659	CD39+ CD4+ %CD4+
rs11187792	4	GCST90001496, GCST90002030, GCST90002031, GCST90002032	CD39+ secreting Treg %secreting Treg, CD39 on CD39+ activated Treg , CD39 on CD39+ secreting Treg , CD39 on CD39+ CD4+
rs11187814	2	GCST90001495, GCST90001660	CD39+ secreting Treg AC, CD39+ CD4+ AC
rs11187823	1	GCST90002032	CD39 on CD39+ CD4+
rs11187826	16	GCST90001483, GCST90001484, GCST90001485, GCST90001489, GCST90001495, GCST90001496, GCST90001497, GCST90001658, GCST90001659, GCST90001660, GCST90001670, GCST90001671, GCST90001961, GCST90002030, GCST90002031, GCST90002061	CD39+ resting Treg AC, CD39+ resting Treg %resting Treg, CD39+ resting Treg % CD4 Treg, CD39+ activated Treg AC, CD39+ secreting Treg AC, CD39+ secreting Treg %secreting Treg, CD39+ secreting Treg %CD4 Treg, CD39+ CD4+ %T cell, CD39+ CD4+ %CD4+, CD39+ CD4+ AC, CD39+ CD8br %T cell, CD39+ CD8br %CD8br, CD25 on CD39+ CD4+ , CD39 on CD39+ activated Treg , CD39 on CD39+ secreting Treg , CD4 on CD39+ C…
rs11187998	2	GCST90001495, GCST90002061	CD39+ secreting Treg AC, CD4 on CD39+ CD4+
rs11188349	12	GCST90001483, GCST90001484, GCST90001485, GCST90001491, GCST90001496, GCST90001497, GCST90001658, GCST90001659, GCST90001660, GCST90001670, GCST90001671, GCST90001672	CD39+ resting Treg AC, CD39+ resting Treg %resting Treg, CD39+ resting Treg % CD4 Treg, CD39+ activated Treg %CD4 Treg, CD39+ secreting Treg %secreting Treg, CD39+ secreting Treg %CD4 Treg, CD39+ CD4+ %T cell, CD39+ CD4+ %CD4+, CD39+ CD4+ AC, CD39+ CD8br %T cell, CD39+ CD8br %CD8br, CD39+ CD8br AC
rs11188382	1	GCST90001485	CD39+ resting Treg % CD4 Treg
rs11188383	2	GCST90001484, GCST90001495	CD39+ resting Treg %resting Treg, CD39+ secreting Treg AC
rs11188387	5	GCST90001497, GCST90001658, GCST90001659, GCST90001660, GCST90002030	CD39+ secreting Treg %CD4 Treg, CD39+ CD4+ %T cell, CD39+ CD4+ %CD4+, CD39+ CD4+ AC, CD39 on CD39+ activated Treg
rs11188388	1	GCST90001483	CD39+ resting Treg AC
rs11188488	1	GCST90002061	CD4 on CD39+ CD4+
rs11188510	10	GCST90001483, GCST90001484, GCST90001485, GCST90001496, GCST90001497, GCST90001659, GCST90001660, GCST90001670, GCST90001671, GCST90001672	CD39+ resting Treg AC, CD39+ resting Treg %resting Treg, CD39+ resting Treg % CD4 Treg, CD39+ secreting Treg %secreting Treg, CD39+ secreting Treg %CD4 Treg, CD39+ CD4+ %CD4+, CD39+ CD4+ AC, CD39+ CD8br %T cell, CD39+ CD8br %CD8br, CD39+ CD8br AC
rs11188601	3	GCST90001670, GCST90001672, GCST90001961	CD39+ CD8br %T cell, CD39+ CD8br AC, CD25 on CD39+ CD4+
rs11188604	3	GCST90001485, GCST90001888, GCST90002061	CD39+ resting Treg % CD4 Treg, CD28 on CD39+ secreting Treg , CD4 on CD39+ CD4+
rs11188673	12	GCST90001489, GCST90001491, GCST90001496, GCST90001658, GCST90001659, GCST90001660, GCST90001670, GCST90001671, GCST90001672, GCST90001856, GCST90001961, GCST90002030	CD39+ activated Treg AC, CD39+ activated Treg %CD4 Treg, CD39+ secreting Treg %secreting Treg, CD39+ CD4+ %T cell, CD39+ CD4+ %CD4+, CD39+ CD4+ AC, CD39+ CD8br %T cell, CD39+ CD8br %CD8br, CD39+ CD8br AC, CD3 on CD39+ secreting Treg , CD25 on CD39+ CD4+ , CD39 on CD39+ activated Treg
rs11188735	1	GCST90001671	CD39+ CD8br %CD8br
rs11188736	1	GCST90001670	CD39+ CD8br %T cell
rs11188748	1	GCST90001497	CD39+ secreting Treg %CD4 Treg
rs11188757	4	GCST90001888, GCST90001892, GCST90001961, GCST90002061	CD28 on CD39+ secreting Treg , CD28 on CD39+ CD4+ , CD25 on CD39+ CD4+ , CD4 on CD39+ CD4+
rs11188758	4	GCST90001489, GCST90001491, GCST90002030, GCST90002032	CD39+ activated Treg AC, CD39+ activated Treg %CD4 Treg, CD39 on CD39+ activated Treg , CD39 on CD39+ CD4+
rs11188880	4	GCST90001483, GCST90001484, GCST90001485, GCST90001660	CD39+ resting Treg AC, CD39+ resting Treg %resting Treg, CD39+ resting Treg % CD4 Treg, CD39+ CD4+ AC
rs11188900	6	GCST90001483, GCST90001484, GCST90001485, GCST90001658, GCST90001659, GCST90001660	CD39+ resting Treg AC, CD39+ resting Treg %resting Treg, CD39+ resting Treg % CD4 Treg, CD39+ CD4+ %T cell, CD39+ CD4+ %CD4+, CD39+ CD4+ AC
rs11188901	1	GCST90001961	CD25 on CD39+ CD4+
rs11188994	1	GCST90001672	CD39+ CD8br AC
rs11189024	6	GCST90001489, GCST90001495, GCST90001497, GCST90001660, GCST90002030, GCST90002032	CD39+ activated Treg AC, CD39+ secreting Treg AC, CD39+ secreting Treg %CD4 Treg, CD39+ CD4+ AC, CD39 on CD39+ activated Treg , CD39 on CD39+ CD4+
rs111891110	2	GCST90001598, GCST90001654	DN (CD4-CD8-) AC, CD28- DN (CD4-CD8-) AC
rs11189281	4	GCST90001496, GCST90001497, GCST90001658, GCST90001659	CD39+ secreting Treg %secreting Treg, CD39+ secreting Treg %CD4 Treg, CD39+ CD4+ %T cell, CD39+ CD4+ %CD4+
rs11189297	1	GCST90002032	CD39 on CD39+ CD4+
rs111896387	1	GCST90001745	CD20 on CD24+ CD27+
rs111896566	2	GCST90001837, GCST90002047	CD66b on Gr MDSC, CD45 on Gr MDSC
rs111899271	3	GCST90001670, GCST90001671, GCST90001672	CD39+ CD8br %T cell, CD39+ CD8br %CD8br, CD39+ CD8br AC
rs11190104	2	GCST90001658, GCST90001659	CD39+ CD4+ %T cell, CD39+ CD4+ %CD4+
rs11190134	4	GCST90001484, GCST90002030, GCST90002031, GCST90002032	CD39+ resting Treg %resting Treg, CD39 on CD39+ activated Treg , CD39 on CD39+ secreting Treg , CD39 on CD39+ CD4+
rs111901500	1	GCST90001701	BAFF-R on CD20- CD38-
rs11190156	12	GCST90001489, GCST90001491, GCST90001495, GCST90001496, GCST90001497, GCST90001658, GCST90001659, GCST90001660, GCST90001670, GCST90001671, GCST90001672, GCST90002031	CD39+ activated Treg AC, CD39+ activated Treg %CD4 Treg, CD39+ secreting Treg AC, CD39+ secreting Treg %secreting Treg, CD39+ secreting Treg %CD4 Treg, CD39+ CD4+ %T cell, CD39+ CD4+ %CD4+, CD39+ CD4+ AC, CD39+ CD8br %T cell, CD39+ CD8br %CD8br, CD39+ CD8br AC, CD39 on CD39+ secreting Treg
rs111902980	4	GCST90001569, GCST90001570, GCST90001571, GCST90001573	EM DN (CD4-CD8-) AC, EM DN (CD4-CD8-) %DN, EM DN (CD4-CD8-) %T cell, TD DN (CD4-CD8-) %DN
rs11190479	3	GCST90002030, GCST90002031, GCST90002032	CD39 on CD39+ activated Treg , CD39 on CD39+ secreting Treg , CD39 on CD39+ CD4+
rs11190803	2	GCST90002030, GCST90002032	CD39 on CD39+ activated Treg , CD39 on CD39+ CD4+
rs111912558	3	GCST90001777, GCST90001778, GCST90001790	CD25 on CD24+ CD27+, CD25 on IgD+ CD24+, CD25 on memory B cell
rs111912592	1	GCST90002019	CD14 on Mo MDSC
rs111916169	1	GCST90002099	CD4RA on TD CD4+
rs11191801	1	GCST90001892	CD28 on CD39+ CD4+
rs111918250	4	GCST90001946, GCST90001947, GCST90001956, GCST90001957	CD33 on CD14+ monocyte, CD33 on CD33br HLA DR+ CD14dim , CD33 on CD33br HLA DR+ , CD33 on CD33br HLA DR+ CD14-
rs11192024	1	GCST90002082	SSC-A on CD8br
rs111926422	1	GCST90001781	CD25 on IgD+ CD38- naive
rs111931508	1	GCST90002026	CD4 on TD CD4+
rs111933386	1	GCST90002029	CD39 on CD39+ CD8br
rs111939240	1	GCST90002058	CD8 on CD8br
rs111941642	1	GCST90001480	Resting Treg AC
rs11194290	1	GCST90001681	CD25++ CD8br AC
rs111944709	2	GCST90001526, GCST90001528	CD33dim HLA DR+ CD11b+ %CD33dim HLA DR+, CD33dim HLA DR+ CD11b- %CD33dim HLA DR+
rs111953444	1	GCST90001976	FSC-A on NKT
rs111953852	1	GCST90001695	CD45RA- CD28- CD8br AC
rs111954194	8	GCST90001495, GCST90001497, GCST90001658, GCST90001659, GCST90001660, GCST90001670, GCST90001671, GCST90001672	CD39+ secreting Treg AC, CD39+ secreting Treg %CD4 Treg, CD39+ CD4+ %T cell, CD39+ CD4+ %CD4+, CD39+ CD4+ AC, CD39+ CD8br %T cell, CD39+ CD8br %CD8br, CD39+ CD8br AC
rs111957615	5	GCST90001497, GCST90001658, GCST90001659, GCST90001670, GCST90001671	CD39+ secreting Treg %CD4 Treg, CD39+ CD4+ %T cell, CD39+ CD4+ %CD4+, CD39+ CD8br %T cell, CD39+ CD8br %CD8br
rs11195783	1	GCST90001508	CD25hi CD45RA+ CD4 not Treg %CD4+
rs111970139	1	GCST90001894	CD28 on CD28+ CD4+
rs111972324	1	GCST90001700	CD45RA+ CD28- CD8br %T cell
rs11197647	2	GCST90001592, GCST90001627	CD8br AC, HLA DR+ CD8br AC
rs111981818	2	GCST90001695, GCST90001697	CD45RA- CD28- CD8br AC, CD45RA- CD28- CD8br %T cell
rs111986434	1	GCST90001799	CD27 on T cell
rs111988158	1	GCST90002043	CD45 on CD33br HLA DR+ CD14dim
rs11199370	1	GCST90001749	CD20 on IgD+ CD38- naive
rs111993863	19	GCST90001701, GCST90001702, GCST90001703, GCST90001704, GCST90001705, GCST90001706, GCST90001707, GCST90001708, GCST90001709, GCST90001710, GCST90001711, GCST90001712, GCST90001715, GCST90001716, GCST90001717, GCST90001718, GCST90001719, GCST90001720, GCST90001829	BAFF-R on CD20- CD38-, BAFF-R on CD24+ CD27+, BAFF-R on IgD+ CD24+, BAFF-R on IgD+ CD24-, BAFF-R on IgD+ CD38-, BAFF-R on IgD+ CD38- naive, BAFF-R on IgD+ CD38- unsw mem, BAFF-R on IgD+ CD38br, BAFF-R on IgD+ CD38dim, BAFF-R on IgD- CD24-, BAFF-R on IgD- CD27-, BAFF-R on IgD- CD38-, BAFF-R on memory B cell, BAFF-R on naive-mature B cell, BAFF-R on unsw mem, BAFF-R on sw mem, BAFF-R on IgD+, BAFF-…
rs111994823	2	GCST90001985, GCST90001989	CD40 on monocytes, CD40 on CD14- CD16+ monocyte
rs111996953	1	GCST90001675	CD28- CD127- CD25++ CD8br AC
rs112004249	1	GCST90001698	CD45RA+ CD28- CD8br AC
rs112006965	1	GCST90001698	CD45RA+ CD28- CD8br AC
rs11200733	1	GCST90001700	CD45RA+ CD28- CD8br %T cell
rs11200863	2	GCST90002066, GCST90002067	CD4 on activated Treg , CD4 on CD39+ activated Treg
rs112009416	3	GCST90001486, GCST90001487, GCST90001488	Activated Treg AC, Activated Treg %CD4 Treg, Activated Treg %CD4
rs112012521	1	GCST90001817	CD38 on PB/PC
rs112014600	2	GCST90001695, GCST90001698	CD45RA- CD28- CD8br AC, CD45RA+ CD28- CD8br AC
rs11201613	1	GCST90001536	CD45RA- CD4+ %T cell
rs112018017	1	GCST90001697	CD45RA- CD28- CD8br %T cell
rs112025123	1	GCST90001850	CD3 on HLA DR+ CD8br
rs11202534	2	GCST90001698, GCST90001700	CD45RA+ CD28- CD8br AC, CD45RA+ CD28- CD8br %T cell
rs112028149	1	GCST90001695	CD45RA- CD28- CD8br AC
rs11202932	2	GCST90001671, GCST90002030	CD39+ CD8br %CD8br, CD39 on CD39+ activated Treg
rs11202952	2	GCST90001670, GCST90001672	CD39+ CD8br %T cell, CD39+ CD8br AC
rs112032517	2	GCST90002035, GCST90002036	CD80 on myeloid DC , CD80 on CD62L+ myeloid DC
rs11203701	2	GCST90001531, GCST90001532	CD33dim HLA DR- AC, Basophil AC
rs11203884	2	GCST90001423, GCST90001444	CD20- CD38- AC, CD20- CD38- %lymphocyte
rs112039735	3	GCST90001695, GCST90001696, GCST90001697	CD45RA- CD28- CD8br AC, CD45RA- CD28- CD8br %CD8br, CD45RA- CD28- CD8br %T cell
rs11204752	1	GCST90001402	Sw mem %B cell
rs11204925	2	GCST90001987, GCST90002006	CD64 on CD14+ CD16- monocyte , CD64 on monocyte
rs112057764	1	GCST90001698	CD45RA+ CD28- CD8br AC
rs11205970	1	GCST90001760	CD20 on unsw mem
rs112085672	1	GCST90002077	SSC-A on HLA DR+ NK
rs112096735	1	GCST90002108	HLA DR on CD33br HLA DR+ CD14-
rs11210252	1	GCST90001893	CD28 on CD28+ CD45RA- CD8br
rs112111433	1	GCST90001698	CD45RA+ CD28- CD8br AC
rs112119625	15	GCST90001702, GCST90001703, GCST90001704, GCST90001705, GCST90001708, GCST90001709, GCST90001710, GCST90001711, GCST90001715, GCST90001716, GCST90001717, GCST90001718, GCST90001719, GCST90001720, GCST90001829	BAFF-R on CD24+ CD27+, BAFF-R on IgD+ CD24+, BAFF-R on IgD+ CD24-, BAFF-R on IgD+ CD38-, BAFF-R on IgD+ CD38br, BAFF-R on IgD+ CD38dim, BAFF-R on IgD- CD24-, BAFF-R on IgD- CD27-, BAFF-R on memory B cell, BAFF-R on naive-mature B cell, BAFF-R on unsw mem, BAFF-R on sw mem, BAFF-R on IgD+, BAFF-R on transitional, BAFF-R on B cell
rs112121527	1	GCST90001698	CD45RA+ CD28- CD8br AC
rs112123216	2	GCST90002108, GCST90002110	HLA DR on CD33br HLA DR+ CD14- , HLA DR on CD33dim HLA DR+ CD11b+
rs11212429	3	GCST90001871, GCST90001875, GCST90001880	HVEM on T cell, HVEM on CD4+ , HVEM on CD45RA- CD4+
rs11213272	1	GCST90001452	CD11c+ CD62L- monocyte AC
rs112134791	1	GCST90001698	CD45RA+ CD28- CD8br AC
rs112135308	1	GCST90001432	Unsw Mem %lymphocyte
rs11213722	1	GCST90001884	CD16-CD56 on NK
rs112137766	1	GCST90001698	CD45RA+ CD28- CD8br AC
rs11213798	1	GCST90001883	CD16-CD56 on NKT
rs112139040	1	GCST90001734	CD19 on IgD- CD38br
rs11214259	1	GCST90001884	CD16-CD56 on NK
rs112142883	1	GCST90002040	CD80 on granulocyte
rs11214399	1	GCST90001698	CD45RA+ CD28- CD8br AC
rs11214437	1	GCST90001883	CD16-CD56 on NKT
rs11214471	2	GCST90001883, GCST90001884	CD16-CD56 on NKT, CD16-CD56 on NK
rs112150611	1	GCST90001579	CD14- CD16+ monocyte AC
rs112157475	2	GCST90001966, GCST90002018	FSC-A on granulocyte, CCR2 on granulocyte
rs11216023	1	GCST90001632	CD8br NKT %lymphocyte
rs112160405	2	GCST90002055, GCST90002119	CD8 on naive CD8br, CD8 on CD28+ CD45RA+ CD8br
rs112165453	1	GCST90001900	CD28 on resting Treg
rs112171230	3	GCST90001838, GCST90001842, GCST90001908	CD3 on naive CD8br , CD3 on Naive CD4+, CCR7 on naive CD8br
rs11217768	2	GCST90001492, GCST90001504	Secreting Treg AC, CD25hi AC
rs112184735	1	GCST90001767	CD24 on IgD+ CD38- unsw mem
rs112186537	2	GCST90001464, GCST90001472	CD86+ myeloid DC AC, CD62L- CD86+ myeloid DC AC
rs11218704	1	GCST90001529	CD66b++ myeloid cell AC
rs112192402	1	GCST90002073	SSC-A on monocyte
rs112198199	2	GCST90001757, GCST90001761	CD20 on IgD- CD38dim, CD20 on sw mem
rs11220465	1	GCST90001801	CD27 on IgD+ CD38- unsw mem
rs112207505	1	GCST90001961	CD25 on CD39+ CD4+
rs11221698	2	GCST90001503, GCST90001505	Activated & secreting Treg %CD4+, CD25hi %CD4+
rs112217038	1	GCST90001697	CD45RA- CD28- CD8br %T cell
rs112223146	1	GCST90001979	CD16 on CD14- CD16+ monocyte
rs11222621	1	GCST90001773	CD24 on sw mem
rs11222974	1	GCST90002046	CD45 on CD33- HLA DR+
rs112236163	1	GCST90001816	CD38 on naive-mature B cell
rs112238613	2	GCST90001507, GCST90001509	CD25hi CD45RA+ CD4 not Treg AC, CD25hi CD45RA+ CD4 not Treg %T cell
rs11225155	1	GCST90001436	Memory B cell %lymphocyte
rs112252354	1	GCST90002012	CX3CR1 on CD14- CD16+ monocyte
rs112254351	1	GCST90001700	CD45RA+ CD28- CD8br %T cell
rs11225443	1	GCST90001958	CD4 on monocyte
rs11225485	1	GCST90001834	CD62L on monocyte
rs112258643	2	GCST90001688, GCST90001689	CD28+ CD45RA+ CD8br %T cell, CD28+ CD45RA+ CD8br %CD8br
rs112266081	1	GCST90001698	CD45RA+ CD28- CD8br AC
rs112267962	1	GCST90001484	CD39+ resting Treg %resting Treg
rs11227302	1	GCST90001892	CD28 on CD39+ CD4+
rs112279855	1	GCST90001698	CD45RA+ CD28- CD8br AC
rs112285029	1	GCST90001759	CD20 on naive-mature B cell
rs11228503	1	GCST90002074	SSC-A on CD14+ monocyte
rs11229021	1	GCST90001885	CD16-CD56 on HLA DR+ NK
rs112294465	1	GCST90001417	CD24+ CD27+ %B cell
rs112295585	1	GCST90001833	CD62L on CD62L+ DC
rs11230208	8	GCST90001743, GCST90001745, GCST90001747, GCST90001748, GCST90001752, GCST90001758, GCST90001760, GCST90001762	CD20 on B cell, CD20 on CD24+ CD27+, CD20 on IgD+ CD24-, CD20 on IgD+ CD38-, CD20 on IgD+ CD38dim, CD20 on memory B cell, CD20 on unsw mem, CD20 on IgD+
rs11230288	1	GCST90001761	CD20 on sw mem
rs11230344	1	GCST90001750	CD20 on IgD+ CD38- unsw mem
rs11230624	3	GCST90001752, GCST90001757, GCST90001761	CD20 on IgD+ CD38dim, CD20 on IgD- CD38dim, CD20 on sw mem
rs112310272	1	GCST90001698	CD45RA+ CD28- CD8br AC
rs112313229	3	GCST90002004, GCST90002008, GCST90002017	CCR2 on CD14+ CD16- monocyte, CCR2 on monocyte, CCR2 on monocyte
rs11231693	1	GCST90001467	CD86+ plasmacytoid DC %DC
rs11232360	1	GCST90001978	FSC-A on HLA DR+ CD8br
rs11232456	1	GCST90002046	CD45 on CD33- HLA DR+
rs11232457	2	GCST90002091, GCST90002094	CD11b on CD14+ monocyte, CD11b on Mo MDSC
rs11232580	1	GCST90001879	HVEM on TD CD4+
rs11232730	1	GCST90001695	CD45RA- CD28- CD8br AC
rs1123285	1	GCST90001894	CD28 on CD28+ CD4+
rs11233425	1	GCST90001697	CD45RA- CD28- CD8br %T cell
rs11233873	1	GCST90001850	CD3 on HLA DR+ CD8br
rs112339885	2	GCST90001804, GCST90001808	CD27 on IgD- CD38dim, CD27 on sw mem
rs112341592	1	GCST90001920	CD45 on HLA DR+ CD4+
rs11234542	1	GCST90002042	CD45 on CD33br HLA DR+ CD14-
rs112348392	1	GCST90001923	CD127 on CD45RA- CD4 not Treg
rs112353331	1	GCST90001456	CD11c+ HLA DR++ monocyte AC
rs112353491	1	GCST90001757	CD20 on IgD- CD38dim
rs112358299	15	GCST90001495, GCST90001496, GCST90001497, GCST90001658, GCST90001659, GCST90001660, GCST90001670, GCST90001671, GCST90001672, GCST90001888, GCST90001892, GCST90001961, GCST90002030, GCST90002031, GCST90002061	CD39+ secreting Treg AC, CD39+ secreting Treg %secreting Treg, CD39+ secreting Treg %CD4 Treg, CD39+ CD4+ %T cell, CD39+ CD4+ %CD4+, CD39+ CD4+ AC, CD39+ CD8br %T cell, CD39+ CD8br %CD8br, CD39+ CD8br AC, CD28 on CD39+ secreting Treg , CD28 on CD39+ CD4+ , CD25 on CD39+ CD4+ , CD39 on CD39+ activated Treg , CD39 on CD39+ secreting Treg , CD4 on CD39+ CD4+
rs112361235	1	GCST90001570	EM DN (CD4-CD8-) %DN
rs112370962	1	GCST90002045	CD45 on CD33- HLA DR-
rs112371387	2	GCST90001464, GCST90002012	CD86+ myeloid DC AC, CX3CR1 on CD14- CD16+ monocyte
rs112373061	1	GCST90001543	EM CD4+ %CD4+
rs112374765	1	GCST90001573	TD DN (CD4-CD8-) %DN
rs112374923	16	GCST90001702, GCST90001703, GCST90001704, GCST90001705, GCST90001708, GCST90001709, GCST90001710, GCST90001711, GCST90001712, GCST90001715, GCST90001716, GCST90001717, GCST90001718, GCST90001719, GCST90001720, GCST90001829	BAFF-R on CD24+ CD27+, BAFF-R on IgD+ CD24+, BAFF-R on IgD+ CD24-, BAFF-R on IgD+ CD38-, BAFF-R on IgD+ CD38br, BAFF-R on IgD+ CD38dim, BAFF-R on IgD- CD24-, BAFF-R on IgD- CD27-, BAFF-R on IgD- CD38-, BAFF-R on memory B cell, BAFF-R on naive-mature B cell, BAFF-R on unsw mem, BAFF-R on sw mem, BAFF-R on IgD+, BAFF-R on transitional, BAFF-R on B cell
rs112382274	3	GCST90001777, GCST90001778, GCST90001790	CD25 on CD24+ CD27+, CD25 on IgD+ CD24+, CD25 on memory B cell
rs112387221	1	GCST90001698	CD45RA+ CD28- CD8br AC
rs112391039	2	GCST90001710, GCST90001713	BAFF-R on IgD- CD24-, BAFF-R on IgD- CD38br
rs112391343	1	GCST90002017	CCR2 on monocyte
rs112393619	1	GCST90001960	CD25 on CD4+
rs112402469	1	GCST90002064	CD4 on resting Treg
rs112405229	2	GCST90001602, GCST90001652	Lymphocyte %leukocyte, Granulocyte %leukocyte
rs11240608	1	GCST90001903	CD86 on myeloid DC
rs112413378	3	GCST90001856, GCST90001863, GCST90001864	CD3 on CD39+ secreting Treg , CD3 on CD28+ CD45RA- CD8br , CD3 on CD28+ CD45RA+ CD8br
rs112416193	1	GCST90001822	IgD on IgD+ CD38-
rs112417310	9	GCST90001723, GCST90001725, GCST90001729, GCST90001730, GCST90001735, GCST90001736, GCST90001737, GCST90001740, GCST90001741	CD19 on CD24+ CD27+, CD19 on IgD+ CD24-, CD19 on IgD+ CD38br, CD19 on IgD+ CD38dim, CD19 on IgD- CD38dim, CD19 on memory B cell, CD19 on naive-mature B cell, CD19 on sw mem, CD19 on IgD+
rs112418658	1	GCST90001626	HLA DR+ CD4+ %lymphocyte
rs112418980	1	GCST90001874	HVEM on TD CD8br
rs112421400	7	GCST90001820, GCST90001823, GCST90001826, GCST90001984, GCST90002010, GCST90002110, GCST90002111	IgD on IgD+ CD24+, IgD on IgD+ CD38- unsw mem, IgD on unsw mem, HLA DR on CD14- CD16+ monocyte, HLA DR on monocyte, HLA DR on CD33dim HLA DR+ CD11b+ , HLA DR on CD33dim HLA DR+ CD11b-
rs11242780	1	GCST90001752	CD20 on IgD+ CD38dim
rs112432445	1	GCST90001401	IgD- CD27- AC
rs11244	2	GCST90002007, GCST90002112	HLA DR on CD14+ CD16+ monocyte, HLA DR on CD33- HLA DR+
rs112445958	1	GCST90002068	CD4 on secreting Treg
rs112450242	2	GCST90001996, GCST90002012	CX3CR1 on CD14+ CD16+ monocyte, CX3CR1 on CD14- CD16+ monocyte
rs11245200	7	GCST90001777, GCST90001778, GCST90001785, GCST90001786, GCST90001787, GCST90001790, GCST90001792	CD25 on CD24+ CD27+, CD25 on IgD+ CD24+, CD25 on IgD- CD24-, CD25 on IgD- CD27-, CD25 on IgD- CD38-, CD25 on memory B cell, CD25 on unsw mem
rs112455120	5	GCST90001618, GCST90001619, GCST90001627, GCST90001628, GCST90001629	HLA DR+ T cell AC, HLA DR+ T cell%T cell, HLA DR+ CD8br AC, HLA DR+ CD8br %T cell, HLA DR+ CD8br %lymphocyte
rs112461654	1	GCST90001698	CD45RA+ CD28- CD8br AC
rs11246934	1	GCST90001899	CD28 on CD4 Treg
rs11247595	1	GCST90002087	CD11c on myeloid DC
rs112481165	1	GCST90001807	CD27 on PB/PC
rs112485259	1	GCST90002121	CD8 on CD39+ CD8br
rs112485823	1	GCST90002079	SSC-A on lymphocyte
rs112492006	6	GCST90001886, GCST90001889, GCST90001891, GCST90001892, GCST90001893, GCST90001902	CD28 on CD39+ activated Treg, CD28 on activated & secreting Treg, CD28 on CD45RA- CD4 not Treg , CD28 on CD39+ CD4+ , CD28 on CD28+ CD45RA- CD8br , CD28 on activated Treg
rs11249570	2	GCST90001450, GCST90001451	CD62L- monocyte AC, CD62L- monocyte %monocyte
rs112496462	1	GCST90001958	CD4 on monocyte
rs112501424	1	GCST90001468	CD62L- myeloid DC AC
rs112505246	2	GCST90001597, GCST90001612	CD8dim %T cell, CD8dim %leukocyte
rs11251654	1	GCST90002106	HLA DR on DC
rs112517700	1	GCST90001698	CD45RA+ CD28- CD8br AC
rs11251832	1	GCST90001624	HLA DR+ CD4+ AC
rs1125222	1	GCST90001946	CD33 on CD14+ monocyte
rs112522622	1	GCST90001568	Naive DN (CD4-CD8-) %T cell
rs112522781	1	GCST90001733	CD19 on IgD- CD38-
rs112526427	1	GCST90001644	B cell %lymphocyte
rs112529428	1	GCST90001698	CD45RA+ CD28- CD8br AC
rs112529964	1	GCST90002114	HLA DR on HLA DR+ CD4+
rs11254133	1	GCST90001495	CD39+ secreting Treg AC
rs112542522	1	GCST90001442	CD24+ CD27+ %lymphocyte
rs112545773	1	GCST90001695	CD45RA- CD28- CD8br AC
rs11255499	3	GCST90001779, GCST90001784, GCST90001791	CD25 on IgD+ CD24-, CD25 on IgD+ CD38dim, CD25 on naive-mature B cell
rs11256442	3	GCST90001787, GCST90001792, GCST90001793	CD25 on IgD- CD38-, CD25 on unsw mem, CD25 on sw mem
rs11256457	3	GCST90001505, GCST90001511, GCST90001512	CD25hi %CD4+, CD25hi CD45RA- CD4 not Treg %CD4+, CD25hi CD45RA- CD4 not Treg %T cell
rs112565020	1	GCST90001622	NKT %T cell
rs112568609	2	GCST90001695, GCST90001697	CD45RA- CD28- CD8br AC, CD45RA- CD28- CD8br %T cell
rs11256929	4	GCST90001511, GCST90001512, GCST90001781, GCST90001785	CD25hi CD45RA- CD4 not Treg %CD4+, CD25hi CD45RA- CD4 not Treg %T cell, CD25 on IgD+ CD38- naive, CD25 on IgD- CD24-
rs112570989	3	GCST90001406, GCST90001408, GCST90001411	Memory B cell %B cell, Naive-mature B cell %B cell, IgD+ CD24+ %B cell
rs112571466	1	GCST90001688	CD28+ CD45RA+ CD8br %T cell
rs11257350	1	GCST90001672	CD39+ CD8br AC
rs112581141	1	GCST90002101	CD45RA on TD CD8br
rs112586850	1	GCST90001695	CD45RA- CD28- CD8br AC
rs112587592	1	GCST90001558	TD CD8br %CD8br
rs11259116	1	GCST90001698	CD45RA+ CD28- CD8br AC
rs112592570	3	GCST90001746, GCST90001754, GCST90001755	CD20 on IgD+ CD24+, CD20 on IgD- CD27-, CD20 on IgD- CD38-
rs112595055	1	GCST90002006	CD64 on monocyte
rs112596463	3	GCST90001620, GCST90001628, GCST90001629	HLA DR+ T cell%lymphocyte, HLA DR+ CD8br %T cell, HLA DR+ CD8br %lymphocyte
rs11260062	1	GCST90002117	HLA DR on HLA DR+ NK
rs112611150	1	GCST90001530	Mo MDSC AC
rs112622820	1	GCST90001501	Activated & secreting Treg AC
rs112625026	1	GCST90001806	CD27 on unsw mem
rs112628722	1	GCST90001698	CD45RA+ CD28- CD8br AC
rs112645067	1	GCST90002091	CD11b on CD14+ monocyte
rs11264701	1	GCST90001465	CD86+ myeloid DC %DC
rs11264885	4	GCST90001648, GCST90001649, GCST90001650, GCST90001979	HLA DR+ NK AC, HLA DR+ NK %NK, HLA DR+ NK %CD3- lymphocyte, CD16 on CD14- CD16+ monocyte
rs112651958	1	GCST90001800	CD27 on IgD+ CD24+
rs11265198	1	GCST90001651	Granulocyte AC
rs11265344	2	GCST90001650, GCST90002005	HLA DR+ NK %CD3- lymphocyte, CD16 on CD14+ CD16+ monocyte
rs11265410	1	GCST90001465	CD86+ myeloid DC %DC
rs11265503	2	GCST90001472, GCST90001473	CD62L- CD86+ myeloid DC AC, CD62L- CD86+ myeloid DC %DC
rs112655418	1	GCST90001979	CD16 on CD14- CD16+ monocyte
rs11265549	1	GCST90001989	CD40 on CD14- CD16+ monocyte
rs11265550	1	GCST90001462	CD62L- DC AC
rs11265556	2	GCST90001580, GCST90001585	CD14+ CD16+ monocyte AC, CD14+ CD16+ monocyte %monocyte
rs11265577	4	GCST90001579, GCST90001970, GCST90002077, GCST90002117	CD14- CD16+ monocyte AC, FSC-A on HLA DR+ NK, SSC-A on HLA DR+ NK, HLA DR on HLA DR+ NK
rs11265585	1	GCST90002077	SSC-A on HLA DR+ NK
rs112667234	1	GCST90001655	CD28+ DN (CD4-CD8-) %T cell
rs112677566	2	GCST90001779, GCST90001791	CD25 on IgD+ CD24-, CD25 on naive-mature B cell
rs112692180	1	GCST90001856	CD3 on CD39+ secreting Treg
rs112695918	1	GCST90001749	CD20 on IgD+ CD38- naive
rs112698696	1	GCST90002001	CD64 on CD14- CD16-
rs112698900	1	GCST90001965	FSC-A on monocyte
rs112700313	1	GCST90001477	HLA DR++ monocyte AC
rs112701148	2	GCST90001462, GCST90001468	CD62L- DC AC, CD62L- myeloid DC AC
rs112708092	2	GCST90001621, GCST90001636	NKT AC, DN (CD4-CD8-) NKT AC
rs112725843	1	GCST90001553	Naive CD8br %T cell
rs112728592	1	GCST90001977	FSC-A on HLA DR+ CD4+
rs112730745	4	GCST90001557, GCST90001558, GCST90001559, GCST90001696	TD CD8br AC, TD CD8br %CD8br, TD CD8br %T cell, CD45RA- CD28- CD8br %CD8br
rs112731098	1	GCST90001688	CD28+ CD45RA+ CD8br %T cell
rs112736938	2	GCST90001916, GCST90001973	CD45 on CD4+, FSC-A on CD4+
rs112774387	2	GCST90001696, GCST90001697	CD45RA- CD28- CD8br %CD8br, CD45RA- CD28- CD8br %T cell
rs112779860	1	GCST90001688	CD28+ CD45RA+ CD8br %T cell
rs112782656	1	GCST90001606	CD4+ %leukocyte
rs112782756	3	GCST90001431, GCST90001442, GCST90001775	IgD+ CD38- %lymphocyte, CD24+ CD27+ %lymphocyte, CD25 on B cell
rs112782924	1	GCST90001801	CD27 on IgD+ CD38- unsw mem
rs112785730	2	GCST90001695, GCST90001698	CD45RA- CD28- CD8br AC, CD45RA+ CD28- CD8br AC
rs112785791	1	GCST90001542	EM CD4+ AC
rs112790132	1	GCST90001520	CD33br HLA DR+ CD14dim AC
rs112801648	1	GCST90001717	BAFF-R on unsw mem
rs112802874	1	GCST90001726	CD19 on IgD+ CD38-
[truncated: 14,779 more rows]

## Sheet: Circle
ID	Trait type	Panel	Trait	genes	p.1	p.2	p.3	p.4	color			immune	Trait	Trait type	Panel	N	beta	pvalue		immune	Trait	Trait type	Panel	N	beta	pvalue
[truncated: 110 more rows]
